# Supplementary material for: The C-terminal motif of SiAGO1b is required for the regulation of growth, development and stress responses in foxtail millet (Setaria italica (L.) P. Beauv)
Source: J Exp Bot. 2016 Apr 4;67(11):3237–49. doi: 10.1093/jxb/erw135 (PMC4892719; doi:10.1093/jxb/erw135)
Supplement: Supplementary Data [file supp_erw135_supplementary_table_S2.xlsx]

## Sheet: Sheet2
Supplementary Table S2. Multiple sequence alignment for phylogenetic analysis.
GeneID	Protein Sequence
Seita.1G378700	MGSRRGRQHPGVGEGSQPPHPQPAGRGGGRGGNQGRGGGRSARADEAQQQPPPPRGEHPGRGHARGGTRPLPQQYPRAARPGQGAGPSATGSSSPLAPELRQAMEAPHELAQASPLHAGPSQSQPQIEEHKLAEASAGSEIAPAIPSSSKSVRFPLRPGKGSVGTRCLVKANHFFAQLPDRDLHQYDVSITPEVTSRILSRAIIKELVNLHRQSHLGGRLPAYDGRKSLYTAGALPFTSQEFHITLLDDDDGSGSERRRRSFKVVIKFAARADLHRLEMFLAGRHAEAPQEALQVLDIVLRELPSARYAPFGRSFFSPVLGRRQPLGDGLESWRGFYQSIRPTQMGLSLNIDMSATAFIEPLPVIEFVAQLLNSDIHSRPLADAERVKIKKALRGVKVE…
Seita.2G066500	MASRGGGGGGGGRGGAGGRGPGGRGGEGGGRGVGGRGGGAGHQGPYGRGGGGGGYQQPYGRGGRGGWYQQPYGRGGGGGRGAGGGHPQQPPFGRREGGGGPGRGRVEAPVRPAAPRPAAPVAVPAAAASTSARPPAPASASSTAPAPAPAPAPAPPGPAAAAAAASALARGMGRLAVADAGPAPPAPSGRSAAQPPAHQPPAAPPVSSKGIAHPARPGIGTVGRKVLVRANHFLVKFADNDICHYDVSISPEPKVRRTNRVLLSELVKVHGASLAHQMPAYDGSRSLYTAGELPFKSMDFVVKLGRREIEYTVTIRYAARANLCHLQQFINGQQRDSPHDAIQALDVVMRESPSLNYVTVSRSFFSKQFGTGNIGEGLEFWRGYYQSLRPTQMGLSLNI…
Seita.2G148000	MATKMAGSVQVVKDDTVKRTPMARPSIGREGKPIRLLSNHFAVKLNGVDAVFYQYSVSIKSEDDKVVDGKGIGRKVIDKLLQTYSSELDGKDFAYDGEKCLFTVGPLPQNNFEFTVILEETSSRAVGGSPGHGSPSQADKKRVKRSHLAKKFIVAISYAAKIPLKSVALALRGSESEHAQDALRVLDIVLRQQQAKRGCLLVRQSFFSDDSRNLVDLTGGVSGCRGLHSSFRTTIGGLSLNMDVSTTMIVTPGPVIDFLLTNQNVRDIRDIDWPRARKMLKNLRVKAKHNNMEFKIIGLSDQPCSRQTFPMKVRNGSIEVQTMDITVQDYFKSKQVELMMPYLPCLDVGKPKRPNYLPIELCHMVSLQRYTKALSSQQRANLVEKSRQKPQDRMRVVTD…
Seita.2G310800	MAGGGGRRGGRGRRRGKSNPSGAEEGNCNGHHHDDRGDAGLPGEGGGGGDNEVCRNGVGNHHDGGGVGADCFGDDRGRADPSKPADLRQAKPPLAASDDEPEDPAALLLEEFEALSIHVRRAEPVLPPRPGYGAAGTPCVVRANRFLARLVDEGLHHYDVTIWPEPTPKGGYREVMSKLVSENQRTELGGRFPVYDGRDSLFTAGALPFDSKEFEVTLSASVEKRRTRGRMYKVVIKHAAAISLVQLRMLLAGYPTDIPAQALQVLDIVLSDVVFNERNDMEYSMVGALGVEGWKGLYQSIRPMQNSLSVLVDVSSSVFIQPLLLIDFVEKRLKIDVSNRKLTKPEYAKLLKAVRSVRIEVTHRGDERRKHRISGLSVKPTKELSFKSPTGATKTVIGY…
Seita.3G070600	MVRKKRTGPGESSGEAPGVPGQGSSQRPETTQQHGGGRGLLPQQGARGAGQHQGRGGYQGRGGPPESQPRDYQGRGGYQGRGGPPSQHPGGPPEVQLRGYQGRGGPPSQHPGGGPPEYQGRGGPRPRGGVPQPHYGRRGGGSVGPSVPPGPSRSVPELHQAPYVQYQAPVAVSPSTLGASSSSQPAEAEVSTGQVQQQFQELAIRGQSSTSQAVQMAPASSKSVKFPLRPGKGTYGSRCIVKANHFFAELPDKDLHHYDVSITPEVTSRGVNRAVMGELVTLYRQSHLDGRLPAYDGRKSLYTAGPLPFTSRTFEITLQDEEDSLGGGQGGQRRQRVFKVVIKFANRADLHHLAMFLSGRQPDAPQEALQVLDIVLRELPTARYCPVGRSFYSPNLGRR…
Seita.3G117800	MGSHDGEADELPPPPPVPPDVVPIKAEDVVGELPPNKPVKPKRVPMVRPGIGRKGQSIQLYSNHFKVSVKSTEDFFVHYHVNLKYEDDRPVEGKGIGRKVIDKLQQTYHSELSNKDFAYDGEKSLFTVGELPHKNNEFTVVLEDAATGKTAANGSPGGNDSPGGGDRKRVRRSYQPKTLKVELTYAAKIPMSAIVQVIRGEESEKSLEALRVLDIILRQHSAKQGCLIVRQSFFHNNPSNFVDLGGGVVGCRGFHSSFRGTQSGLSLNIDVSTTMIVKPGPVIDFLLSNQKIDHPNKIDWQKAKRALKNLRIKTIHGNAEFKIFGLSERNCNEQTFPLKLRDGSNGDGDTVEITVYDYYMKKGIELRYSGDFPCINAGKAKRPTYFPIELCHLIPLQRY…
Seita.4G225900	MLEVLDMAPPPPPPQARHQQGPAGKGRKQPLQSSVAQPKAEPAAPAAVVPPEGGKRCGGGGGGGGRRRGGRGRAKAAVAAAEPRALQAPAHAPPPRTVIGPPVPSSKGLSFCRRPGFGTIGARCVVKANHFLAELPDKDLTQYDVKITPEVSSRAVNRAIIAELVRLYRASDLGMRLPAYDGRKNLYTAGTLPFDAREFVVRLTDEDDGTGVPPREREFRVAIKFAARADLHHLRQFIAGRQADAPQEALQVLDIVLRELANQKYVSIGRSFYSPDIRKPQRLGDGLQSWCGFYQSIRPTQMGLSLNIDMSSTAFIEPLPVIEFVAQILGKDVISRPLSDANRIKIKKALRGVKVEVTHRGNVRRKYRISGLTTQPTHELIFPIDDQMNMKSVVEYFKE…
Seita.4G288700	MGSWRPRMPGFGEGSQAAEPGGGGRGPGRGFRGRGASYHQQFPQGGRGAGYYQHGQGAASQPRGAMTPQQWRPAGPAAGYLGHGQAYREVQPPQNYGGDRGGRGSAPSAIAPELRQAMETSHEPDNISSPEAGSPDLSPRASTVEVTDQLKDLSVQGESSVGQEIVQAFPVSHNSYKFPHRPGNGSIGTRCLVKANYFFAELPDKDLHQYDVSITPDVTSRIRSRSVMEELVKLHKMSYLGGRLPAYDGRKSLYTAGPLPFTSKEFHITLLEEDDGSGVERRQKTYKVVIKFAARADLRRLEQFIAGRQAEAPQEALQVLDIVLRELPTARYAPFGRSFFSPDLGRRRSLGEGIESWRGFYQSIRPTQMGLSLNIDMSATAFFEPLPVIDFVAQLLNTD…
Seita.5G043300	MESHNGEADDLPPPPPLNAGDEPLKAEETKKLSKPKRVLVPRKGFGKKGQPIRLVTNHFKVSLKNTEEFFFHYYVNLKYEDDTPVDRKGAGRSVIEKLQQTYATELANKDFAYDGEKSLFTIGALPQVNNEFTVVVEDVSTGKTPANGSPGNDSPPGSDRKRVRRPYNTKTYKVELSFAARIPMNAIAHALRGQESEHTQEAIRVIDIILRQHSAKQGCLLVRQSFFHNNPSNFVDLGGSVMGCRGFHSSFRATQSGLSLNIDVSTTMIVKPGPVVDFLLANQKVDHPNMIDWAKAKRSLRNLRIKITPTNAENKIAGLSDKPCRETMFTLKRRNGDNGDSEEISVYDHFVKNRGIELRYSGDFPCINVGKPKRPSYFPIELCNLVSLQRYTKALSTLQ…
Seita.5G185000	MAAKTAGAVQVLKDDTVKRTPIARPSIGHEGKPIRLLSNHFAVKLRGVDAVFYQYISITSEDDKVVDGKGIGRKVIDKLLQTYSSELDGKDFAYDEEKCLFTVGLLPQNNFEFTVILEETSSRAVGGSPGHGSLSQADKKQIPLKSVALALQGSESEHAQDALRVLDIVLRQQQAKRGCLLVRQSFFSDDSRNLVDLTGGVSGCRGLHSSFRTRMGGLSLNMDVSTTMIVTPGPVIDFLLTNQNVRGIGDIDWPRAKKMLKNLRVKAKHNNMEFKIIGLSDQPCSRQTFPMKVRNGSIEVQTMDITVQDYFKSKQVELTLPYLPCLDVGKPKRPNYLPIELCHMVSLQRYTKALSSQQRATLVEKSRQKPQDRMRVVTDAVKSNRYDDDPILSSCGTEI…
Seita.7G025400	MGQGDLPKFTVIIAQKNHHTKLFQADSPDNVPPGTVVDSGIVHPRQYDFYMCAHAGPIGTSRPTHYHVLLDEIGFSADNLQKHICGYGFPGGDGSEGHEG*
Seita.7G201100	MICDLDMAMRVENGRPHQVPIMVRKKRTGPGGSGETSGESSGASGQGSSQRPERTQQHGGGRGWPQQGGRGGGQYQGRGGHYQGRGGPGPHHPGGGPPEYHPRDYQGRGGEYQGRGGDYQGRGGEYQGRGGPRPRGGMPQPYYGGQRGGSVGRNVPPGPSRTVPELHQAPYVQYQAPMVSPSPSGPGSSSQPVTEVSSGHVQQQFQQLSIRGQTSTSQEIQVAPASSKSVRFPLRPGKGTYGDRCIVKANHFFAELPDKDLHQYDVSITPEVTSRGVNRAVMGELVTLYRQSQLGGRLPAYDGRKSLYTAGPLPFTSRTFEITLQDEEDSLSGGQGGQRRERVFRVVIKFAARADLHHLAMFLAGRQADAPQEALQVLDIVLRELPTARYSPVGRSFYS…
Seita.7G236800	MDYERGGGGGRGRGRGRGGGGSAGGGGRGGGYGGRGGGGYGGRGGGGYDGGGRGGGGYDGGGGGGGGGYGRYEGGGYGGGRGGGGYHGPPRGGGYGAGGRGPGGGGRQAYGPGGGRGGSAWAPPPGSGRGRGGGGNGAEYVPVTRAPAPAPTSMGIAPKDKEALSASGSVERIDSSELARGKPSSSLVATPYAGARVPMQRPDRGGSSSQANVKLLVNHFIVKYRKATTIFHYDIDIKLDQASPKASGKELSKAEFLSVKDELFKDTSFRRLSSCVAYDGGRNLFTSAELPEGLFRVRVRSKTYIVSVDLKKQLPLSQLSELPVPREVLQGLDVIVREASRWRKIMVGKGFYSPNSSLDIGQGAVALKGALQTLKHTQQGLILCVDYSVMPFYKAGPVM…
Seita.9G045600	MDAIRKACASLEEGYLPPVTFVVVQKRHHTRLFPEVHGRRDMTDKSGNILPGTVVDQKICHPTEFDFYLCSHAGIQNSAFRG*
Seita.9G052000	MAYRGSGRGGRGGGDRGDQRPPYRGGGGGGGGGRGFVWPPPASTPRPVPSQYQVPMGYPAPMVLPHQAAYGAPAAVYRAPAPAAPPVSFSPAPAAAPVTIRPPPSSVSPAPPSAPAPRQLPQGAPTRAPEPAPASSAPTAAALAKEVEKKLFVSETALAPPAAAASAAVAAALGAAACDAEDATDVDLAPVSKKGLAHPARPDLGTVGKKVMIRANHFLVDVADNNLFHYDVAINPESKSRQTNREVLNELIKLHGKTALGGKLPAYDGRKSLYTAGSLPFESEEFAVTLVDPEKKEKERAEREYKITIRIAGRTDLYHLHQFLRGRQRDMPQETIQVLDVVLRESPSWNYVTVSRSFFSTTFGHRGDIGEGLECWRGYYQSLRPTQMGLSLNIDISAT…
Seita.9G138800	MWGPHVRQIDQISRVAWKSPLQLPSAGPDIYANCNRPPRLPRSTPLQLSAGDFVVSAVLVLGLARCTRAAEAAAAGAEAGSTRETAVEEAVAPARAVGAAVGPPRTSALTLPTARAEGVVAVVIAELLRRRALPREGPTSSPRIRRPGPGEVASPAPTPTPVEVEVLRRQVERKVVVSQAPGGPREGPSSSPAQRQAPAPGLAPAAAARPQMQANAPGRLAQPAAAGSPSPLPARAPAPAPGQVAVPAPAGSSSSFPARAPAAPGHSAAAAPRLEMQGKAPVQTTQMALAAPAGSLPPTSSKALVLPPRPGYGTAGRRCRVRANHVQVAITPESASRARNRWIINELVNLHKEHLDGRLPVYDGRKALFTAGPLPFRAKEFVLMLTNPERAGQGEKEYK…
Seita.9G359200	MEGEAVAKNEGKVRGGGGVSNGGGGGVNGRRRWKGGGGGRQHPIVQAYPALLPLPIHAAHARRNGAVALPLPPPVLVYLHQPPPPLLFPKAAACYRKPSGAPPQRGASWRSRKPPPPPHAVTAALLPLPHDTELLQHKRCFIRENQTSDMKANHVSTNQDSSITMHGVTIAPRPDGGGVKGSVIPLYANHFLVRFDPGKKIFHYDVDISPHPSKETARMIKNKLVEENSSVLSGALPAFDGRKNLFSPIEFKQDRLEFFVSLPAAASTRFIAAKQNGHMLGKQNHKVFRVNLRLVSKLSGEDLNKYLNEEKDGIPLPQDYLHALDVILREGAMENSIPIGRSLYSHSMGEAKDIGGGAVVLRGFFQSLRPTKQGLALNVDLSLTAFHESIGILAYLQKC…
Arabidopsis thaliana AGO1	MVRKRRTDAPSEGGEGSGSREAGPVSGGGRGSQRGGFQQGGGQHQGGRGYTPQPQQGGRGGRGYGQPPQQQQQYGGPQEYQGRGRGGPPHQGGRGGYGGGRGGGPSSGPPQRQSVPELHQATSPTYQAVSSQPTLSEVSPTQVPEPTVLAQQFEQLSVEQGAPSQAIQPIPSSSKAFKFPMRPGKGQSGKRCIVKANHFFAELPDKDLHHYDVTITPEVTSRGVNRAVMKQLVDNYRDSHLGSRLPAYDGRKSLYTAGPLPFNSKEFRINLLDEEVGAGGQRREREFKVVIKLVARADLHHLGMFLEGKQSDAPQEALQVLDIVLRELPTSRYIPVGRSFYSPDIGKKQSLGDGLESWRGFYQSIRPTQMGLSLNIDMSSTAFIEANPVIQFVCDLLNR…
Arabidopsis thaliana AGO2	MERGGYRGGRGDGRGRGGRGYGGGGGGGEQGRDRGYGGGEQGRGRGSERGGGNRGQGRGEQQDFRSQSQRGPPPGHGGRGTTQFQQPRPQVAPQPSQAPASYAGSVGGVAGRGAWGRKPQVPSDSASPSTSTTVVSEPVRVAEVMNLKPSVQVATSDRKEPMKRPDRGGVVAVRRVNLYVNHYKVNFNPESVIRHYDVEIKGEIPTKKVSRFELAMVRDKVFTDNPDEFPLAMTAYDGQKNIFSAVELPTGSYKVEYPKTEEMRGRSYTFTIKQVNVLKLGDLKEYMTGRSSFNPRDVLQGMDVVMKEHPSKCMITVGKSFFTRETEPDEDFRFGVIAAKGYRHTLKPTAQGLSLCLDYSVLAFRKAMSVIEYLKLYFNWSDMRQFRRRDVEEELIGLK…
Arabidopsis thaliana AGO3	MDRGGYRGGRGDGRGRGGGGDRGRGYSGRGDGRGRGGDGDRGYSGRGDGHGRGGGGDRGRGYSGRGDGRGRGGGGDRGRGYSGRGDGHGRGGGGDRGRGYSGRGRGFVQDRDGGWVNPGQSSGGHVRGRGTQLQQPPPQEVPPSSSQAQVSQGVAPGDVGQGGVGDVGRDGVGDVGRDGVGDVGQGGVGDVGQVGVGDVGQGGVGDVGQGGVGDVGRDGVGDVGRDGVGDVGRGGVGDRGQSQSGLSSGHFGRGTQLQQPQPQAVSQSSSQGQVSQSFATGGVGLGAWARKPQLFSDSTVLPSSSSSNVVASHTASGSQVMTPKPSSSDKKEPVKRPDKGGNIKVKGVINLSVNHFRVSFSTESVIRHYDVDIKGENSSKKISRFELAMVKEKLFKDNN…
Arabidopsis thaliana AGO4	MDSTNGNGADLESANGANGSGVTEALPPPPPVIPPNVEPVRVKTELAEKKGPVRVPMARKGFGTRGQKIPLLTNHFKVDVANLQGHFFHYSVALFYDDGRPVEQKGVGRKILDKVHQTYHSDLDGKEFAYDGEKTLFTYGALPSNKMDFSVVLEEVSATRANGNGSPNGNESPSDGDRKRLRRPNRSKNFRVEISYAAKIPLQALANAMRGQESENSQEAIRVLDIILRQHAARQGCLLVRQSFFHNDPTNCEPVGGNILGCRGFHSSFRTTQGGMSLNMDVTTTMIIKPGPVVDFLIANQNARDPYSIDWSKAKRTLKNLRVKVSPSGQEFKITGLSDKPCREQTFELKKRNPNENGEFETTEVTVADYFRDTRHIDLQYSADLPCINVGKPKRPTYI…
Arabidopsis thaliana AGO5	MSNRGGGGHGGASRGRGGGRRSDQRQDQSSGQVAWPGLQQSYGGRGGSVSAGRGRGNVGRGENTGDLTATQVPVASAVSGGRGRGNIGDPTFSVASSSKTVSVASSSKEESKNTEVSETMSNLQITSTETKPEMTSLPPASSKAVTFPVRPGRGTLGKKVMVRANHFLVQVADRDLYHYDVSINPEVISKTVNRNVMKLLVKNYKDSHLGGKSPAYDGRKSLYTAGPLPFDSKEFVVNLAEKRADGSSGKDRPFKVAVKNVTSTDLYQLQQFLDRKQREAPYDTIQVLDVVLRDKPSNDYVSVGRSFFHTSLGKDARDGRGELGDGIEYWRGYFQSLRLTQMGLSLNIDVSARSFYEPIVVTDFISKFLNIRDLNRPLRDSDRLKVKKVLRTLKVKLLH…
Arabidopsis thaliana AGO6	METSSSLPLSPISIEPEQPSHRDYDITTRRGVGTTGNPIELCTNHFNVSVRQPDVVFYQYTVSITTENGDAVDGTGISRKLMDQLFKTYSSDLDGKRLAYDGEKTLYTVGPLPQNEFDFLVIVEGSFSKRDCGVSDGGSSSGTCKRSKRSFLPRSYKVQIHYAAEIPLKTVLGTQRGAYTPDKSAQDALRVLDIVLRQQAAERGCLLVRQAFFHSDGHPMKVGGGVIGIRGLHSSFRPTHGGLSLNIDVSTTMILEPGPVIEFLKANQSVETPRQIDWIKAAKMLKHMRVKATHRNMEFKIIGLSSKPCNQQLFSMKIKDGEREVPIREITVYDYFKQTYTEPISSAYFPCLDVGKPDRPNYLPLEFCNLVSLQRYTKPLSGRQRVLLVESSRQKPLER…
Arabidopsis thaliana AGO7	MEEKTHHHHHSTNKHIPSSKSRTPLLHKPYHHHVQTNPPPFLLHPSSHQNLNLVASNLPSSYYYYYYCYFYSQFHNSLPPPPPPHLLPLSPPLPPLLPLPPPHSMTRFHKSLPVSQVVERKQQHQQKKKIQVSNNKVSGSIAIEEAALVVAKRPDFGGQDGSVIYLLANHFLVKFDSSQRIYHYNVEISPQPSKEIARMIKQKLVETDRNSFSGVVPAFDGRQNIYSPVEFQGDRLEFFVNLPIPSCKAVMNYGDLREKQPQKKIEKLFRVNMKLVSKFDGKEQRKEGEDWAPLPPEYIHALDVILRENPMEKCTSIGRSFYSSSMGGSKEIGGGAVGLRGFFQSLRHTQQGLALNMDLSITAFHESIGVIAYLQKRLEFLTDLPRNKGRELSLEEKRE…
Arabidopsis thaliana AGO8	MDTTLPPPQHMEREPLKSKSSLLPMTRRGNGSKGQKILLLTNHFRVNFRKPNSHNFFHYSVTITYEDGSPLLAKGFGRKILEKVQQTCQADLGCKHFAYDGDKNLYTVGPLPRSSLDFSVVLETAPSRRNADKRLKLPHQSKKFNVAILFAPPEIPMEAIANALQGKKTKHLLDAIRVMDCILSQNAARQGCLLVRQSFFHNDAKYFANIGEGVDCCKGFHSSFRTTQGGLSLNIDVSTAMIVKPGPVVDFLIANQGVNDPFSINWKKAKNTLKNLRVKVLPSNQEYKITGLSGLHCKDQTFTWKKRNQNREFEEVEITVSDYFTRIREIELRYSGGLPCINVGKPNRPTYFPIELCELVSLQRYTKALTKFQRSNLIKESRQNPQQRIGVLTRALKTS…
Arabidopsis thaliana AGO9	MDSDEPNGSGLPPPPPFVPANLVPEVEPVKKNILLPMARPRGSGSKGQKIPLLTNHFGVKFNKPSGYFFHYSVAINYEDGRPVEAKGIGRKILDKVQETYQSDLGAKYFAYDGEKTLFTVGALPSNKLDFSVVLEEIPSSRNHAGNDTNDADRKRSRRPNQTKKFMVEISYAAKIPMQAIASALQGKETENLQDALRVLDIILRQSAARQGCLLVRQSFFHNDVKNFVPIGGGVSGCRGFHSSFRTTQGGLSLNIDTSTTMIVQPGPVVDFLLANQNKKDPYGMDWNKARRVLKNLRVQITLSNREYKISGLSEHSCKDQLFTWRKPNDKGEFEEVEITVLNYYKERNIEVRYSGDFPCINVGKPKRPTYFPIEFCNLVSLQRYTKSLTNFQRAALVEK…
Arabidopsis thaliana AGO10	MPIRQMKDSSETHLVIKTQPLKHHNPKTVQNGKIPPPSPSPVTVTTPATVTQSQASSPSPPSKNRSRRRNRGGRKSDQGDVCMRPSSRPRKPPPPSQTTSSAVSVATAGEIVAVNHQMQMGVRKNSNFAPRPGFGTLGTKCIVKANHFLADLPTKDLNQYDVTITPEVSSKSVNRAIIAELVRLYKESDLGRRLPAYDGRKSLYTAGELPFTWKEFSVKIVDEDDGIINGPKRERSYKVAIKFVARANMHHLGEFLAGKRADCPQEAVQILDIVLRELSVKRFCPVGRSFFSPDIKTPQRLGEGLESWCGFYQSIRPTQMGLSLNIDMASAAFIEPLPVIEFVAQLLGKDVLSKPLSDSDRVKIKKGLRGVKVEVTHRANVRRKYRVAGLTTQPTRELM…
Oryza sativa subsp. japonica AGO11	MSSRGGGVGGRRGGPGGASSVRGGERGRKRGRGALDAVEPRVPLPRGTGSGPGAGRDGAAAPVPALQPAEADVLSGEVETEMAAGMEAREGASSSSSASAPAVGEVEPPSRAVGALPPTSSKAVVLQARPGFGTVGTSCRVRANHFVVQLADKEIYHYDVAIAPELRSRERNRNIINELLRSHKKYLDGRRSPAYDGRKGMFTAGALPFTDREFVVKIANDPERGNQGEKEFKVTIKCAGAANLYMHSLKQFLAGTYPSQDRFSHKHLDIRILIVALNGGEDISATTFYKAQPVIDFALDYLNMNIRDAYSRFDQDGTRVSVVQYFNRQYSYSLKYINWPCLQAGSDSRPTYLPMEVCRIVKGQRYSRKLNECQVTRMLRLARETPEERENSILEIANE…
Oryza sativa subsp. japonica AGO12	MSSRGGGGGGRRGGRGGGGGREGGGGGGGGGGRGGQGRGDLGVVGERQGGGRGAGERGGRHDAPRGRGGVAVGAGAGRQQQQPFHAPAPPSGGGGRGGVQVQPNAAARRPVGGGRGGVGVPAPAPAVAVGALCGEMKGKMVVSGGAPPAGQGSSLAAAQGTDNVKREPSQVAAPAPAPPPATLPPSSSKAVTFPARPDVGTIGRRCRVRANHFLVQVADKDIYHYDVVITPESTYRERNRSIINKLVALHKQFLDGRLPVYDGRKSIYTAGPLPFKTKDFVVKHINPLRGNQREEEYKVTIKQASKTDLYSLKQFLVGRQRELPQDTIQALDIALRECPTSVNFTCDRYVSISRSFFSQSFGHGGEIGSGTECWRGYYQSLRPTQMGLSLNIDISATAF…
Oryza sativa subsp. japonica AGO13	MPLKFCMERGFQSHPVRGCLVGASRFLSCIKFLVSINPESKSRATNREVLNELIKLHGKTSLGGKLPAYDGRKSLYTAGSLPFESEEFVVKLIDPEKKDKERAEREYKITIRIAGRTDFYHLQQFLLGRQRDMPQETIQFGHRGDIGEGLECWRGYYQSLRPTQMGLSLNIDISATSFFKPVTVIQFVEEFLNIRDTSRPLSDRDRVKIKKALRGVRIETNHQEDQIRRYKITGITPIPMSQLIFPVDDNGTRKTVVQYFWDRYNYRLKYASWPCLQSGSDSRPVYLPMEVCKIVEGQRYSKKLNNKQVTNILRATCQRPQQREQRIHEMVLHNKYTDDRFAQEFGIKVCNDLVSVPARVLPPPMLKYHDSGREKTCAPSVGQWNMINKKMINGGTVDN…
Oryza sativa subsp. japonica AGO14	MASRGGDGLVGGGRGPLGGRDGRGRGPAGGRGGGRGGGHPQQQQQQQPGYGRGDGGGRGPAPAAGGVVGRGTGGGGGGGRGDGGRGRGRGGGGGDGVRPAMAAAPAASTPGPVAVAARSTPPPTPAVQIPAVASSSSAQPAAAAQPPPAAAAVSALARDVGRQLAVVAGGGRPAPPAAPPAPIPVSSKGVAPPSRPGFGTVGERIVVRANHFLVRVSDNDMIYLYDVSLSPPPKTRRINRVVMSELARLHRESHLGGISFAYDGSKALYTAGKLPFDSMDFKIKLGKELREIEYKVTIRRAGQADLHHLHEFIAGRQRDSQQQTIQALDVVLRESPSLNYVIVSRSFYSTMFGRQDIGDGLECWKGYYQSLRPTQMGLSLNIDISSTPFFKPISVVEYV…
Oryza sativa subsp. japonica AGO15	MESHGDEGEPSAMAKPPKKLPMSRKGFGTRGQSIQLLTNHFRVSVRRMDGHFYHYHVEVKYEDGGPVEAKGVCRRVVDKLQETYASELAGREFAYNGEKGLFTAGALLQTKHQFVVVMEDASSSGRTTTRRSSGGDDGSPGGSDRKRMKRPMAVKKFMVEISFAAKDPMSAIAEVLRGQETENSMEALRVLDITLRQHSAKHARDTASCPSYPSAMDGWMKTGVPKGGREKISCRGFHSSFRPTDSGLSLNVDVSTTMIVRPGPVIEFLLFNQNIKNPHEIDWGKAKCALKNLRIKTTHTGSEFRIIGLSEDTCYSQTFQIKRKNGNGGSDTVEEVTVFEYYRKNWKIDLKGSAHFPCLNVGKPKRPTYIPLELCHLVPLQRYKKALSTLQRSTLVERS…
Oryza sativa subsp. japonica AGO16	MAAKIGEIVQVHNDNPVKRVPIARPSFGREGKQIKLLSNHFTVKLSGIDAVFYQYSVSIKSEDDKVIDGKGIGRKVMDKVLQTYSSELAGKEFAYDGEKCLFTVGPLPQNNFEFTVILEETSSRAAGGSLGHGSPNQGDKKRSKCTHLAKKIVVGISYAAKIPLKSVALALQGSESDHAQDALRVLDIVLRQQQAKRGCLLVRQSFFSDDFRNLVDLTGGVSGCRGLHSSFRTTIGGLSLNMDVSTTMIVTPGPVFDFLLTNQNVRDIRDIDWPRAKKMLKNLRVKAIHNNMEFKIIGLSDEPCSRQTFPMKVRNGSSEGETVEITVQEYFKSKQVDLTMPYLPCLDVGKPKRPNYVPIELCHMVSLQRYTKALSSQQRATLVEKSRQKPQERMRVVTD…
Oryza sativa subsp. japonica AGO17	MESQRMTWLYDRHHSLKHNKAERQAILSTYRLAKRPNLSSEGMIGESCIVRTNCFSVHLESLDDQTIYEYDVCVTPEVGINRAVIRELVKQQKDSGLGGRLPAYDGRKRLYTSGPLPFDSHRFLVLLDSIEDSPEESRHLRVRDFVVTLKFAAKISLWTLRKFRGGKPNRESRAALRALDVVLKELPTARYTQFAGSFYSPNLGECRQLCKVLESWRGFHQRIQATQMGLQLNIDVSSSVFIKPVPVVDYVAQLLNEDILLDRPLCSTEFLKIKEALEGLKVQINGILFNTYHVQDLVHQAASFPVNFSIQYPSLPCLKVAHFGETIFLPLEVCKIAEGQCHQKQLNAKHMAALLQVARQPPNERDYNILQTVHQNKYQEDPHAKEFGIKIEEKLVSIK…
Oryza sativa subsp. japonica AGO18	MASRGGGQHQRHQQQQQQPGGYGRGGGGGRGRGRDGAPYSGGRGRGQDGSYPGGRGGGYGGGGGGGGPPYYGGGGGGGGGGGGQGRGYYDDGGDGRGYQRGMEGGGGRGGYRGDGDGGYGRGGGGYHGDGERGYGRGGGGGGGGGGGYRGDDEGRSSYGRARGGGGGGGGYHGDGEAGYGRGRGGRDYDGGRGGGGRRGGRGGGGSSYHQQPPPDLPQAPEPRLAAQYAREIDIAALRAQFKGLTTTTPGAASSQFPARPGFGAAGEECLVKVNHFFVGLKNDNFHHYDVAIAPDPVLKGLFRTIISKLVTERRHTDFGGRLPVYDGRANLYTAGELPFRSRELEVELSGSRKFKVAIRHVAPVSLQDLRMVMAGCPAGIPSQALQLLDIVLRDMVLAE…
Oryza sativa subsp. japonica AGO1A	MAFQLDNGYYSHQALAMMRKKKTEPRNAGESSGTQQATGAPGRGPSQRPERAQQHGGGGWQPANPQYAQQAGRGGGQHQGRGGRYQGRGGPTSHQPGGGPVEYQAHEYYGRGVQRQGGMPQHRSGSGGHGVPASPSRTVPELHQASQDQYQATVVAPSPSRTGPSSLPVEASSEEVQHQFQELAIQGQSPTSQAIQPAPPSSKSVRFPMRPGKGTFGDRCIVKANHFFAELPDKDLHQYDVSITPEVPSRGVNRAVIGEIVTQYRQSHLGGRLPVYDGRKSLYTAGPLPFTSRTFDVILQDEEESLAVGQGAQRRERPFKVVIKFAARADLHHLAMFLAGRQADAPQEALQVLDIVLRELPTARYSPVARSFYSPNLGRRQQLGEGLESWRGFYQSIRP…
Oryza sativa subsp. japonica AGO1B	MALQLENGRPHHHQVPIMVKKKRTGSGSTGESSGEAPGAPGHGSSQRAERGPQQHGGGRGWVPQHGGRGGGQYQGRGGHYQGRGGQGSHHPGGGPPEYQGRGGPGSHHPGGGPPDYQGRGGSGSHHPGGGPPEYQPRDYQGRGGPRPRGGMPQPYYGGPRGSGGRSVPSGSSRTVPELHQAPHVQYQAPMVSPTPSGAGSSSQPAAEVSSGQVQQQFQQLATRDQSSTSQAIQIAPPSSKSVRFPLRPGKGTYGDRCIVKANHFFAELPDKDLHQYDVSITPEVTSRGVNRAVMFELVTLYRYSHLGGRLPAYDGRKSLYTAGPLPFASRTFEITLQDEEDSLGGGQGTQRRERLFRVVIKFAARADLHHLAMFLAGRQADAPQEALQVLDIVLRELPT…
Oryza sativa subsp. japonica AGO1C	MASRRPTHRHHTEAPDPGGRGRGRGRAARYAQPQPQPQQQQQQQGRGCRARGASPPPPPQQQQQQQPRSTPTRATTVTVASSSSTTATASSSPLAPELRQAIMEAPRPSELAQPSPTPPQEQPVDAATTTPHHIPSSSKSIRFPLRPGKGTIGTRCMVKANHFFAHLPNKDLHHYDVSITPEVTSRIVNRAVIKELVNLYKASYLGGRLPAYDGRKSLYTAGPLPFTSQEFQITLLDDDDGSGSERRQRTFRVVIKFAARADLHRLELFLAGRHAEAPQEALQVLDIVLRELPSARYAPFGRSFFSPYLGRRQPLGEGLESWRGFYQSIRPTQMGLSLNIDMSATAFIEPLPVIDFVAQLLNSDIHSRPLSDAERVKIKKALRGVKVEVTHRGNMRRKY…
Oryza sativa subsp. japonica AGO1D	MGSRRPRLPGFGEDCEPRGGGRGGGGRGRGSYYPQAQQYHPQGHGGRGGAGYYHGAAPQPRGAMVVQQWRPATAAAEHLGHQQPYNSSVRPQHYYGPSAIAPELLQAMDAPHEPPANVSSPEAASPEASSPRSLALEVTEQLQDLSVQYQLSESQEEIVQHVPVSTKSFKFPHRPGSGSIGTRCLVKANHFFAQLPDKDLHQYDVSITPELTSRIRSRAVMEELVRLHKMSYLGGRLPAYDGRKSLYTAGPLPFTSKEFRISLLEEDDGSGSERRQKTYNVVIKFAARADLHRLEQFLAGRQAEAPQEALQVLDIVLRELPTARYAPFGRSFFSPDLGRRRSLGEGLETWRGFYQSIRPTQMGLSLNIDMSATAFFEPLPVIDFVIQLLNTDIRSRPLS…
Oryza sativa subsp. japonica AGO2	MEHERGGGGRGRGRGRGGGRGGGGGDGRGGGYGGAGGGGVGGRGGRGPPGGGGGRGYEPGGGRGYGGGGGGGGRGYGGGGGGGGYESGGGRGYGGGGRGYESGGGRGPGGGGRGHESGGGGGRGGNVWAQPGRGRGGAPAPAPAPAPAARRIQDEGAARSSGTVERIASTEVVRVQPPAPPVAVSRSGTRVPMRRPDGGGSVSKAKVKLLVNHFIVKYRQASTVFHYDIDIKLDISSPKASDKELSKGDFLTVKDELFKDESFRRLSSAVAYDGKRNLFTCAELPDGLFRVKVRSRTYIVSVEFKKKLPLSQLSELPVPREVLQGLDVIVREASSWRKIIIGQGFYSQGRSVPIGPDVVALKGTQQTLKCTQKGLILCVDYSVMPFRKAGPVLDLVQKS…
Oryza sativa subsp. japonica AGO3	MAGRGGRDPRRGYDGGYGYPRGGGGQGGTNRGRDGQRGGGRNGPRGGRFPGGRGVEPRRGGDVLGGGQGGGRGTTAGAGGLVRGGSELAVGAELRRRVPTCHVNDFPELGIGGTPVLVRRWRPRDHRDQHDHQSQRHHHRHHHHQRQRHHHHHQRQQRRGSRTRDPRVRRGPLRIPYGEDEKEEPPATPIASSNKNKREEPPTKHRPMARPPGGGGPLSKGEVKLLVNHFSVDYPKESTFFHYEIRIKLGDGPNRKLSKAELLTVKNELFEHESLQELSSAVAYDGERNLYTCAELPEDCIVPVSKFRVKDSSRTYIVSVKLKKPLPLSQLLEQRPGPRDVMQGLDVIVREASSFGKIVLGQGFYPQSGSEAISDSNIVALKGTQQSLKCTQKGLILCV…
Oryza sativa subsp. japonica AGO4A	MESNSGEIEELPPPPPLPPNAEPIKTDDTKKLSKPKRALMARSGCGKKGQPIQLLTNHFKVSLKAADEFFHHYYVNLKYEDDRPVDGKGIGRKVLDKLQQTYASELANKDFAYDGEKSLFTIGALPQVNNEFTVVLEDFNTGKSSANGGSPGNDSPGNDRKRVRRPYQTKTFKVELNFAAKIPMSAIAQALRGQESENTQEAIRVIDIILRQHSAKQGCLLVRQSFFHNNPSNFVDLGGGVMGCRGFHSSFRATQSGLSLNIDVSTTMIVKPGPVVDFLLANQKVDHPNKIDWAKAKRALKNLRIKTSPANTEYKIVGLSERNCYEQMFTLKQRNGDGEPEGVEVSVYEYFVKNRGIELRYSGDFPCINVGKPKRPTYFPIELCSLVPLQRYTKALSTL…
Oryza sativa subsp. japonica AGO4B	MDAHDGEADELPPPPPVPANVVPIKADDVESEVPANKPAKPKRFPMARPGLGRKGQPIQLLANHYKVSVKSSEEYFFHYNVILKYEDDRPVDGKGVGRKVIDKLQQTYRSELSSKDFAYDGEKSLFTIGALPQVTNEFTVVLEDVSTGKTAANGSPGGNDSPGGSDRKRVRRPYQTKTFKVELCFAAKIPMNAIAQAIKGQESENSQEALRVLDIILRQHSAKQGCLLVRQSFFHNNPNNFVDLGGGVMGCRGFHSSFRGTQSGLSLNIDVSTTMIVKPGPVIDFLLANQKVDHPDRIDWQKAKRALKNLRIRTTPVNSEFKIIGLSDRNCNEQMFSLRQRNGNNGDVDEVEVTVYDYFVKNKGIELRYSGNLPCINVGKPKRPTYFPIELCSLIPLQR…
Oryza sativa subsp. japonica AGO7	MEGEREGVVAKNEDNAGGGGGGLGTGGNGGGGGGGSANGRRRWRGGGSSGYRQHPIIQAYPALLPLPINGATGHAHINGAVSLPLPLPPPVLLYLQPPPPPPLLPLLPKVAAATFYGKPPKAADAAPRGSMWKHRPSKKPPPHAITAALLPLPRDGKALQEKIFFANERKTSEKEVNHVDTHEKFTVAPLDNAIARRPDMGGVEGAEIPLSANHFLVQFDPGQKIFHYNVDISPRPSKETARMIKKKLVEENPSVLSGSQPAFDGRKNLYSPVRFQEDRVEFFVSLPVALARCSVVKEDTGHMLDKQKLKTFKVNVRLVSKLCGEDLNKYLNEDKDGIPLPQDYLHALDVVLREGAMESSILVGRSLYARSMGEARDIGGGAVGLRGFFQRLRPTKQGL…
Oryza sativa subsp. japonica PHN1	MLEVLDMAPPRHQPAAGKAGGGRGHGHGHGHGGGGGGPAARKQPLQSSMAQPKAETAAATAAVAPPEGGKKCGGGGGRRRGGRGRGGRAGAGPGPGLAAAPAVVVAPAARAVIGPPVASKGLSFCRRPGFGTVGARCVVKANHFLAELPDKDLTQYDVKITPEVSSRSVNRAIMSELVRLYHDSDLGGRLPAYDGRKNLYTAGTLPFDAREFVVRLTDDDDGTGVPPREREYRVAIKFAARADLHHLRQFIAGRQADAPQEALQVLDIVLRELANRRYVSIGRSFYSPDIRKPQRLGDGLQSWCGFYQSIRPTQMGLSLNIDMSSTAFIEPLPVIEFVAQILGKDVISRPLSDANRIKIKKALRGVKVEVTHRGNVRRKYRISGLTTQPTHELIFPIDD…
Oryza sativa subsp. japonica MEL1	MEL1MAYRGGGRGGRGGEQRPPYSGRGDVPGRGGGGGGGGAPPYRPASGFVWPPPGMTPRPGPPQPQYPRPGPPAVVYGAPMPAAHHQGAYQPGGVYRAPSPGVPVIGGYARSTPVTIRAPPPSHSSAPAPYQPAAAAPAPSSSSTAPSATALAKEFEQKLFVSETALAPPAAVASAAAAPAGEASVESDKDLAPVSKKGLAHPARPGFGAAGKKVMIRANHFLVNVADNNLFHYDVSINPESKSRATNREVLNELIKLHGKTSLGGKLPAYDGRKSLYTAGSLPFESEEFVVKLIDPEKKDKERAEREYKITIRIAGRTDLYHLQQFLLGRQRDMPQETIQVLDVVLRESPSWNYVTVSRSFFSTQFGHRGDIGEGLECWRGYYQSLRPTQMGLSLNI…

## Sheet: Sheet5
MVRKRRTDAPSEGGEGSGSREAGPVSGGGRGSQRGGFQQGGGQHQGGRGYTPQPQQGGRGGRGYGQPPQQQQQYGGPQEYQGRGRGGPPHQGGRGGYGGGRGGGPSSGPPQRQSVPELHQATSPTYQAVSSQPTLSEVSPTQVPEPTVLAQQFEQLSVEQGAPSQAIQPIPSSSKAFKFPMRPGKGQSGKRCIVKANHFFAELPDKDLHHYDVTITPEVTSRGVNRAVMKQLVDNYRDSHLGSRLPAYDGRKSLYTAGPLPFNSKEFRINLLDEEVGAGGQRREREFKVVIKLVARADLHHLGMFLEGKQSDAPQEALQVLDIVLRELPTSRYIPVGRSFYSPDIGKKQSLGDGLESWRGFYQSIRPTQMGLSLNIDMSSTAFIEANPVIQFVCDLLNR…
MERGGYRGGRGDGRGRGGRGYGGGGGGGEQGRDRGYGGGEQGRGRGSERGGGNRGQGRGEQQDFRSQSQRGPPPGHGGRGTTQFQQPRPQVAPQPSQAPASYAGSVGGVAGRGAWGRKPQVPSDSASPSTSTTVVSEPVRVAEVMNLKPSVQVATSDRKEPMKRPDRGGVVAVRRVNLYVNHYKVNFNPESVIRHYDVEIKGEIPTKKVSRFELAMVRDKVFTDNPDEFPLAMTAYDGQKNIFSAVELPTGSYKVEYPKTEEMRGRSYTFTIKQVNVLKLGDLKEYMTGRSSFNPRDVLQGMDVVMKEHPSKCMITVGKSFFTRETEPDEDFRFGVIAAKGYRHTLKPTAQGLSLCLDYSVLAFRKAMSVIEYLKLYFNWSDMRQFRRRDVEEELIGLK…
MDRGGYRGGRGDGRGRGGGGDRGRGYSGRGDGRGRGGDGDRGYSGRGDGHGRGGGGDRGRGYSGRGDGRGRGGGGDRGRGYSGRGDGHGRGGGGDRGRGYSGRGRGFVQDRDGGWVNPGQSSGGHVRGRGTQLQQPPPQEVPPSSSQAQVSQGVAPGDVGQGGVGDVGRDGVGDVGRDGVGDVGQGGVGDVGQVGVGDVGQGGVGDVGQGGVGDVGRDGVGDVGRDGVGDVGRGGVGDRGQSQSGLSSGHFGRGTQLQQPQPQAVSQSSSQGQVSQSFATGGVGLGAWARKPQLFSDSTVLPSSSSSNVVASHTASGSQVMTPKPSSSDKKEPVKRPDKGGNIKVKGVINLSVNHFRVSFSTESVIRHYDVDIKGENSSKKISRFELAMVKEKLFKDNN…
MDSTNGNGADLESANGANGSGVTEALPPPPPVIPPNVEPVRVKTELAEKKGPVRVPMARKGFGTRGQKIPLLTNHFKVDVANLQGHFFHYSVALFYDDGRPVEQKGVGRKILDKVHQTYHSDLDGKEFAYDGEKTLFTYGALPSNKMDFSVVLEEVSATRANGNGSPNGNESPSDGDRKRLRRPNRSKNFRVEISYAAKIPLQALANAMRGQESENSQEAIRVLDIILRQHAARQGCLLVRQSFFHNDPTNCEPVGGNILGCRGFHSSFRTTQGGMSLNMDVTTTMIIKPGPVVDFLIANQNARDPYSIDWSKAKRTLKNLRVKVSPSGQEFKITGLSDKPCREQTFELKKRNPNENGEFETTEVTVADYFRDTRHIDLQYSADLPCINVGKPKRPTYI…
MSNRGGGGHGGASRGRGGGRRSDQRQDQSSGQVAWPGLQQSYGGRGGSVSAGRGRGNVGRGENTGDLTATQVPVASAVSGGRGRGNIGDPTFSVASSSKTVSVASSSKEESKNTEVSETMSNLQITSTETKPEMTSLPPASSKAVTFPVRPGRGTLGKKVMVRANHFLVQVADRDLYHYDVSINPEVISKTVNRNVMKLLVKNYKDSHLGGKSPAYDGRKSLYTAGPLPFDSKEFVVNLAEKRADGSSGKDRPFKVAVKNVTSTDLYQLQQFLDRKQREAPYDTIQVLDVVLRDKPSNDYVSVGRSFFHTSLGKDARDGRGELGDGIEYWRGYFQSLRLTQMGLSLNIDVSARSFYEPIVVTDFISKFLNIRDLNRPLRDSDRLKVKKVLRTLKVKLLH…
METSSSLPLSPISIEPEQPSHRDYDITTRRGVGTTGNPIELCTNHFNVSVRQPDVVFYQYTVSITTENGDAVDGTGISRKLMDQLFKTYSSDLDGKRLAYDGEKTLYTVGPLPQNEFDFLVIVEGSFSKRDCGVSDGGSSSGTCKRSKRSFLPRSYKVQIHYAAEIPLKTVLGTQRGAYTPDKSAQDALRVLDIVLRQQAAERGCLLVRQAFFHSDGHPMKVGGGVIGIRGLHSSFRPTHGGLSLNIDVSTTMILEPGPVIEFLKANQSVETPRQIDWIKAAKMLKHMRVKATHRNMEFKIIGLSSKPCNQQLFSMKIKDGEREVPIREITVYDYFKQTYTEPISSAYFPCLDVGKPDRPNYLPLEFCNLVSLQRYTKPLSGRQRVLLVESSRQKPLER…
MEEKTHHHHHSTNKHIPSSKSRTPLLHKPYHHHVQTNPPPFLLHPSSHQNLNLVASNLPSSYYYYYYCYFYSQFHNSLPPPPPPHLLPLSPPLPPLLPLPPPHSMTRFHKSLPVSQVVERKQQHQQKKKIQVSNNKVSGSIAIEEAALVVAKRPDFGGQDGSVIYLLANHFLVKFDSSQRIYHYNVEISPQPSKEIARMIKQKLVETDRNSFSGVVPAFDGRQNIYSPVEFQGDRLEFFVNLPIPSCKAVMNYGDLREKQPQKKIEKLFRVNMKLVSKFDGKEQRKEGEDWAPLPPEYIHALDVILRENPMEKCTSIGRSFYSSSMGGSKEIGGGAVGLRGFFQSLRHTQQGLALNMDLSITAFHESIGVIAYLQKRLEFLTDLPRNKGRELSLEEKRE…
MDTTLPPPQHMEREPLKSKSSLLPMTRRGNGSKGQKILLLTNHFRVNFRKPNSHNFFHYSVTITYEDGSPLLAKGFGRKILEKVQQTCQADLGCKHFAYDGDKNLYTVGPLPRSSLDFSVVLETAPSRRNADKRLKLPHQSKKFNVAILFAPPEIPMEAIANALQGKKTKHLLDAIRVMDCILSQNAARQGCLLVRQSFFHNDAKYFANIGEGVDCCKGFHSSFRTTQGGLSLNIDVSTAMIVKPGPVVDFLIANQGVNDPFSINWKKAKNTLKNLRVKVLPSNQEYKITGLSGLHCKDQTFTWKKRNQNREFEEVEITVSDYFTRIREIELRYSGGLPCINVGKPNRPTYFPIELCELVSLQRYTKALTKFQRSNLIKESRQNPQQRIGVLTRALKTS…
MDSDEPNGSGLPPPPPFVPANLVPEVEPVKKNILLPMARPRGSGSKGQKIPLLTNHFGVKFNKPSGYFFHYSVAINYEDGRPVEAKGIGRKILDKVQETYQSDLGAKYFAYDGEKTLFTVGALPSNKLDFSVVLEEIPSSRNHAGNDTNDADRKRSRRPNQTKKFMVEISYAAKIPMQAIASALQGKETENLQDALRVLDIILRQSAARQGCLLVRQSFFHNDVKNFVPIGGGVSGCRGFHSSFRTTQGGLSLNIDTSTTMIVQPGPVVDFLLANQNKKDPYGMDWNKARRVLKNLRVQITLSNREYKISGLSEHSCKDQLFTWRKPNDKGEFEEVEITVLNYYKERNIEVRYSGDFPCINVGKPKRPTYFPIEFCNLVSLQRYTKSLTNFQRAALVEK…
MPIRQMKDSSETHLVIKTQPLKHHNPKTVQNGKIPPPSPSPVTVTTPATVTQSQASSPSPPSKNRSRRRNRGGRKSDQGDVCMRPSSRPRKPPPPSQTTSSAVSVATAGEIVAVNHQMQMGVRKNSNFAPRPGFGTLGTKCIVKANHFLADLPTKDLNQYDVTITPEVSSKSVNRAIIAELVRLYKESDLGRRLPAYDGRKSLYTAGELPFTWKEFSVKIVDEDDGIINGPKRERSYKVAIKFVARANMHHLGEFLAGKRADCPQEAVQILDIVLRELSVKRFCPVGRSFFSPDIKTPQRLGEGLESWCGFYQSIRPTQMGLSLNIDMASAAFIEPLPVIEFVAQLLGKDVLSKPLSDSDRVKIKKGLRGVKVEVTHRANVRRKYRVAGLTTQPTRELM…
MSSRGGGVGGRRGGPGGASSVRGGERGRKRGRGALDAVEPRVPLPRGTGSGPGAGRDGAAAPVPALQPAEADVLSGEVETEMAAGMEAREGASSSSSASAPAVGEVEPPSRAVGALPPTSSKAVVLQARPGFGTVGTSCRVRANHFVVQLADKEIYHYDVAIAPELRSRERNRNIINELLRSHKKYLDGRRSPAYDGRKGMFTAGALPFTDREFVVKIANDPERGNQGEKEFKVTIKCAGAANLYMHSLKQFLAGTYPSQDRFSHKHLDIRILIVALNGGEDISATTFYKAQPVIDFALDYLNMNIRDAYSRFDQDGTRVSVVQYFNRQYSYSLKYINWPCLQAGSDSRPTYLPMEVCRIVKGQRYSRKLNECQVTRMLRLARETPEERENSILEIANE…
MSSRGGGGGGRRGGRGGGGGREGGGGGGGGGGRGGQGRGDLGVVGERQGGGRGAGERGGRHDAPRGRGGVAVGAGAGRQQQQPFHAPAPPSGGGGRGGVQVQPNAAARRPVGGGRGGVGVPAPAPAVAVGALCGEMKGKMVVSGGAPPAGQGSSLAAAQGTDNVKREPSQVAAPAPAPPPATLPPSSSKAVTFPARPDVGTIGRRCRVRANHFLVQVADKDIYHYDVVITPESTYRERNRSIINKLVALHKQFLDGRLPVYDGRKSIYTAGPLPFKTKDFVVKHINPLRGNQREEEYKVTIKQASKTDLYSLKQFLVGRQRELPQDTIQALDIALRECPTSVNFTCDRYVSISRSFFSQSFGHGGEIGSGTECWRGYYQSLRPTQMGLSLNIDISATAF…
MPLKFCMERGFQSHPVRGCLVGASRFLSCIKFLVSINPESKSRATNREVLNELIKLHGKTSLGGKLPAYDGRKSLYTAGSLPFESEEFVVKLIDPEKKDKERAEREYKITIRIAGRTDFYHLQQFLLGRQRDMPQETIQFGHRGDIGEGLECWRGYYQSLRPTQMGLSLNIDISATSFFKPVTVIQFVEEFLNIRDTSRPLSDRDRVKIKKALRGVRIETNHQEDQIRRYKITGITPIPMSQLIFPVDDNGTRKTVVQYFWDRYNYRLKYASWPCLQSGSDSRPVYLPMEVCKIVEGQRYSKKLNNKQVTNILRATCQRPQQREQRIHEMVLHNKYTDDRFAQEFGIKVCNDLVSVPARVLPPPMLKYHDSGREKTCAPSVGQWNMINKKMINGGTVDN…
MASRGGDGLVGGGRGPLGGRDGRGRGPAGGRGGGRGGGHPQQQQQQQPGYGRGDGGGRGPAPAAGGVVGRGTGGGGGGGRGDGGRGRGRGGGGGDGVRPAMAAAPAASTPGPVAVAARSTPPPTPAVQIPAVASSSSAQPAAAAQPPPAAAAVSALARDVGRQLAVVAGGGRPAPPAAPPAPIPVSSKGVAPPSRPGFGTVGERIVVRANHFLVRVSDNDMIYLYDVSLSPPPKTRRINRVVMSELARLHRESHLGGISFAYDGSKALYTAGKLPFDSMDFKIKLGKELREIEYKVTIRRAGQADLHHLHEFIAGRQRDSQQQTIQALDVVLRESPSLNYVIVSRSFYSTMFGRQDIGDGLECWKGYYQSLRPTQMGLSLNIDISSTPFFKPISVVEYV…
MESHGDEGEPSAMAKPPKKLPMSRKGFGTRGQSIQLLTNHFRVSVRRMDGHFYHYHVEVKYEDGGPVEAKGVCRRVVDKLQETYASELAGREFAYNGEKGLFTAGALLQTKHQFVVVMEDASSSGRTTTRRSSGGDDGSPGGSDRKRMKRPMAVKKFMVEISFAAKDPMSAIAEVLRGQETENSMEALRVLDITLRQHSAKHARDTASCPSYPSAMDGWMKTGVPKGGREKISCRGFHSSFRPTDSGLSLNVDVSTTMIVRPGPVIEFLLFNQNIKNPHEIDWGKAKCALKNLRIKTTHTGSEFRIIGLSEDTCYSQTFQIKRKNGNGGSDTVEEVTVFEYYRKNWKIDLKGSAHFPCLNVGKPKRPTYIPLELCHLVPLQRYKKALSTLQRSTLVERS…
MAAKIGEIVQVHNDNPVKRVPIARPSFGREGKQIKLLSNHFTVKLSGIDAVFYQYSVSIKSEDDKVIDGKGIGRKVMDKVLQTYSSELAGKEFAYDGEKCLFTVGPLPQNNFEFTVILEETSSRAAGGSLGHGSPNQGDKKRSKCTHLAKKIVVGISYAAKIPLKSVALALQGSESDHAQDALRVLDIVLRQQQAKRGCLLVRQSFFSDDFRNLVDLTGGVSGCRGLHSSFRTTIGGLSLNMDVSTTMIVTPGPVFDFLLTNQNVRDIRDIDWPRAKKMLKNLRVKAIHNNMEFKIIGLSDEPCSRQTFPMKVRNGSSEGETVEITVQEYFKSKQVDLTMPYLPCLDVGKPKRPNYVPIELCHMVSLQRYTKALSSQQRATLVEKSRQKPQERMRVVTD…
MESQRMTWLYDRHHSLKHNKAERQAILSTYRLAKRPNLSSEGMIGESCIVRTNCFSVHLESLDDQTIYEYDVCVTPEVGINRAVIRELVKQQKDSGLGGRLPAYDGRKRLYTSGPLPFDSHRFLVLLDSIEDSPEESRHLRVRDFVVTLKFAAKISLWTLRKFRGGKPNRESRAALRALDVVLKELPTARYTQFAGSFYSPNLGECRQLCKVLESWRGFHQRIQATQMGLQLNIDVSSSVFIKPVPVVDYVAQLLNEDILLDRPLCSTEFLKIKEALEGLKVQINGILFNTYHVQDLVHQAASFPVNFSIQYPSLPCLKVAHFGETIFLPLEVCKIAEGQCHQKQLNAKHMAALLQVARQPPNERDYNILQTVHQNKYQEDPHAKEFGIKIEEKLVSIK…
MASRGGGQHQRHQQQQQQPGGYGRGGGGGRGRGRDGAPYSGGRGRGQDGSYPGGRGGGYGGGGGGGGPPYYGGGGGGGGGGGGQGRGYYDDGGDGRGYQRGMEGGGGRGGYRGDGDGGYGRGGGGYHGDGERGYGRGGGGGGGGGGGYRGDDEGRSSYGRARGGGGGGGGYHGDGEAGYGRGRGGRDYDGGRGGGGRRGGRGGGGSSYHQQPPPDLPQAPEPRLAAQYAREIDIAALRAQFKGLTTTTPGAASSQFPARPGFGAAGEECLVKVNHFFVGLKNDNFHHYDVAIAPDPVLKGLFRTIISKLVTERRHTDFGGRLPVYDGRANLYTAGELPFRSRELEVELSGSRKFKVAIRHVAPVSLQDLRMVMAGCPAGIPSQALQLLDIVLRDMVLAE…
MAFQLDNGYYSHQALAMMRKKKTEPRNAGESSGTQQATGAPGRGPSQRPERAQQHGGGGWQPANPQYAQQAGRGGGQHQGRGGRYQGRGGPTSHQPGGGPVEYQAHEYYGRGVQRQGGMPQHRSGSGGHGVPASPSRTVPELHQASQDQYQATVVAPSPSRTGPSSLPVEASSEEVQHQFQELAIQGQSPTSQAIQPAPPSSKSVRFPMRPGKGTFGDRCIVKANHFFAELPDKDLHQYDVSITPEVPSRGVNRAVIGEIVTQYRQSHLGGRLPVYDGRKSLYTAGPLPFTSRTFDVILQDEEESLAVGQGAQRRERPFKVVIKFAARADLHHLAMFLAGRQADAPQEALQVLDIVLRELPTARYSPVARSFYSPNLGRRQQLGEGLESWRGFYQSIRP…
MALQLENGRPHHHQVPIMVKKKRTGSGSTGESSGEAPGAPGHGSSQRAERGPQQHGGGRGWVPQHGGRGGGQYQGRGGHYQGRGGQGSHHPGGGPPEYQGRGGPGSHHPGGGPPDYQGRGGSGSHHPGGGPPEYQPRDYQGRGGPRPRGGMPQPYYGGPRGSGGRSVPSGSSRTVPELHQAPHVQYQAPMVSPTPSGAGSSSQPAAEVSSGQVQQQFQQLATRDQSSTSQAIQIAPPSSKSVRFPLRPGKGTYGDRCIVKANHFFAELPDKDLHQYDVSITPEVTSRGVNRAVMFELVTLYRYSHLGGRLPAYDGRKSLYTAGPLPFASRTFEITLQDEEDSLGGGQGTQRRERLFRVVIKFAARADLHHLAMFLAGRQADAPQEALQVLDIVLRELPT…
MASRRPTHRHHTEAPDPGGRGRGRGRAARYAQPQPQPQQQQQQQGRGCRARGASPPPPPQQQQQQQPRSTPTRATTVTVASSSSTTATASSSPLAPELRQAIMEAPRPSELAQPSPTPPQEQPVDAATTTPHHIPSSSKSIRFPLRPGKGTIGTRCMVKANHFFAHLPNKDLHHYDVSITPEVTSRIVNRAVIKELVNLYKASYLGGRLPAYDGRKSLYTAGPLPFTSQEFQITLLDDDDGSGSERRQRTFRVVIKFAARADLHRLELFLAGRHAEAPQEALQVLDIVLRELPSARYAPFGRSFFSPYLGRRQPLGEGLESWRGFYQSIRPTQMGLSLNIDMSATAFIEPLPVIDFVAQLLNSDIHSRPLSDAERVKIKKALRGVKVEVTHRGNMRRKY…
MGSRRPRLPGFGEDCEPRGGGRGGGGRGRGSYYPQAQQYHPQGHGGRGGAGYYHGAAPQPRGAMVVQQWRPATAAAEHLGHQQPYNSSVRPQHYYGPSAIAPELLQAMDAPHEPPANVSSPEAASPEASSPRSLALEVTEQLQDLSVQYQLSESQEEIVQHVPVSTKSFKFPHRPGSGSIGTRCLVKANHFFAQLPDKDLHQYDVSITPELTSRIRSRAVMEELVRLHKMSYLGGRLPAYDGRKSLYTAGPLPFTSKEFRISLLEEDDGSGSERRQKTYNVVIKFAARADLHRLEQFLAGRQAEAPQEALQVLDIVLRELPTARYAPFGRSFFSPDLGRRRSLGEGLETWRGFYQSIRPTQMGLSLNIDMSATAFFEPLPVIDFVIQLLNTDIRSRPLS…
MEHERGGGGRGRGRGRGGGRGGGGGDGRGGGYGGAGGGGVGGRGGRGPPGGGGGRGYEPGGGRGYGGGGGGGGRGYGGGGGGGGYESGGGRGYGGGGRGYESGGGRGPGGGGRGHESGGGGGRGGNVWAQPGRGRGGAPAPAPAPAPAARRIQDEGAARSSGTVERIASTEVVRVQPPAPPVAVSRSGTRVPMRRPDGGGSVSKAKVKLLVNHFIVKYRQASTVFHYDIDIKLDISSPKASDKELSKGDFLTVKDELFKDESFRRLSSAVAYDGKRNLFTCAELPDGLFRVKVRSRTYIVSVEFKKKLPLSQLSELPVPREVLQGLDVIVREASSWRKIIIGQGFYSQGRSVPIGPDVVALKGTQQTLKCTQKGLILCVDYSVMPFRKAGPVLDLVQKS…
MAGRGGRDPRRGYDGGYGYPRGGGGQGGTNRGRDGQRGGGRNGPRGGRFPGGRGVEPRRGGDVLGGGQGGGRGTTAGAGGLVRGGSELAVGAELRRRVPTCHVNDFPELGIGGTPVLVRRWRPRDHRDQHDHQSQRHHHRHHHHQRQRHHHHHQRQQRRGSRTRDPRVRRGPLRIPYGEDEKEEPPATPIASSNKNKREEPPTKHRPMARPPGGGGPLSKGEVKLLVNHFSVDYPKESTFFHYEIRIKLGDGPNRKLSKAELLTVKNELFEHESLQELSSAVAYDGERNLYTCAELPEDCIVPVSKFRVKDSSRTYIVSVKLKKPLPLSQLLEQRPGPRDVMQGLDVIVREASSFGKIVLGQGFYPQSGSEAISDSNIVALKGTQQSLKCTQKGLILCV…
MESNSGEIEELPPPPPLPPNAEPIKTDDTKKLSKPKRALMARSGCGKKGQPIQLLTNHFKVSLKAADEFFHHYYVNLKYEDDRPVDGKGIGRKVLDKLQQTYASELANKDFAYDGEKSLFTIGALPQVNNEFTVVLEDFNTGKSSANGGSPGNDSPGNDRKRVRRPYQTKTFKVELNFAAKIPMSAIAQALRGQESENTQEAIRVIDIILRQHSAKQGCLLVRQSFFHNNPSNFVDLGGGVMGCRGFHSSFRATQSGLSLNIDVSTTMIVKPGPVVDFLLANQKVDHPNKIDWAKAKRALKNLRIKTSPANTEYKIVGLSERNCYEQMFTLKQRNGDGEPEGVEVSVYEYFVKNRGIELRYSGDFPCINVGKPKRPTYFPIELCSLVPLQRYTKALSTL…
MDAHDGEADELPPPPPVPANVVPIKADDVESEVPANKPAKPKRFPMARPGLGRKGQPIQLLANHYKVSVKSSEEYFFHYNVILKYEDDRPVDGKGVGRKVIDKLQQTYRSELSSKDFAYDGEKSLFTIGALPQVTNEFTVVLEDVSTGKTAANGSPGGNDSPGGSDRKRVRRPYQTKTFKVELCFAAKIPMNAIAQAIKGQESENSQEALRVLDIILRQHSAKQGCLLVRQSFFHNNPNNFVDLGGGVMGCRGFHSSFRGTQSGLSLNIDVSTTMIVKPGPVIDFLLANQKVDHPDRIDWQKAKRALKNLRIRTTPVNSEFKIIGLSDRNCNEQMFSLRQRNGNNGDVDEVEVTVYDYFVKNKGIELRYSGNLPCINVGKPKRPTYFPIELCSLIPLQR…
MEGEREGVVAKNEDNAGGGGGGLGTGGNGGGGGGGSANGRRRWRGGGSSGYRQHPIIQAYPALLPLPINGATGHAHINGAVSLPLPLPPPVLLYLQPPPPPPLLPLLPKVAAATFYGKPPKAADAAPRGSMWKHRPSKKPPPHAITAALLPLPRDGKALQEKIFFANERKTSEKEVNHVDTHEKFTVAPLDNAIARRPDMGGVEGAEIPLSANHFLVQFDPGQKIFHYNVDISPRPSKETARMIKKKLVEENPSVLSGSQPAFDGRKNLYSPVRFQEDRVEFFVSLPVALARCSVVKEDTGHMLDKQKLKTFKVNVRLVSKLCGEDLNKYLNEDKDGIPLPQDYLHALDVVLREGAMESSILVGRSLYARSMGEARDIGGGAVGLRGFFQRLRPTKQGL…
PHN1MLEVLDMAPPRHQPAAGKAGGGRGHGHGHGHGGGGGGPAARKQPLQSSMAQPKAETAAATAAVAPPEGGKKCGGGGGRRRGGRGRGGRAGAGPGPGLAAAPAVVVAPAARAVIGPPVASKGLSFCRRPGFGTVGARCVVKANHFLAELPDKDLTQYDVKITPEVSSRSVNRAIMSELVRLYHDSDLGGRLPAYDGRKNLYTAGTLPFDAREFVVRLTDDDDGTGVPPREREYRVAIKFAARADLHHLRQFIAGRQADAPQEALQVLDIVLRELANRRYVSIGRSFYSPDIRKPQRLGDGLQSWCGFYQSIRPTQMGLSLNIDMSSTAFIEPLPVIEFVAQILGKDVISRPLSDANRIKIKKALRGVKVEVTHRGNVRRKYRISGLTTQPTHELIF…
MEL1MAYRGGGRGGRGGEQRPPYSGRGDVPGRGGGGGGGGAPPYRPASGFVWPPPGMTPRPGPPQPQYPRPGPPAVVYGAPMPAAHHQGAYQPGGVYRAPSPGVPVIGGYARSTPVTIRAPPPSHSSAPAPYQPAAAAPAPSSSSTAPSATALAKEFEQKLFVSETALAPPAAVASAAAAPAGEASVESDKDLAPVSKKGLAHPARPGFGAAGKKVMIRANHFLVNVADNNLFHYDVSINPESKSRATNREVLNELIKLHGKTSLGGKLPAYDGRKSLYTAGSLPFESEEFVVKLIDPEKKDKERAEREYKITIRIAGRTDLYHLQQFLLGRQRDMPQETIQVLDVVLRESPSWNYVTVSRSFFSTQFGHRGDIGEGLECWRGYYQSLRPTQMGLSLNI…
