# Supplementary material for: The C-terminal motif of SiAGO1b is required for the regulation of growth, development and stress responses in foxtail millet (Setaria italica (L.) P. Beauv)
Source: J Exp Bot. 2016 Apr 4;67(11):3237–49. doi: 10.1093/jxb/erw135 (PMC4892719; doi:10.1093/jxb/erw135)
Supplement: Supplementary Data [file supp_erw135_supplementary_table_S4.xlsx]

## Sheet: Sheet1
Supplementary Table S4. Genes that were differentially expressed in siago1b compared with the wild-type.
Gene Name (V2.1)	Gene Name (V2.2)	log2FoldChange	P_value
Si000044m.g	Seita.5G221500.1	1.54108	1.2199e-25
Si000046m.g	Seita.5G221700.1	1.13558	5.78205e-13
Si000078m.g	Seita.5G302200.1	-1.97066	4.92985e-53
Si000125m.g	Seita.5G281400.1	1.19236	4.48418e-16
Si000147m.g	Seita.5G313300.1	1.36108	4.71825e-07
Si000199m.g	Seita.5G106500.1	1.52505	3.19082e-08
Si000267m.g	Seita.5G006500.1	-1.02415	4.33427e-06
Si000405m.g	Seita.5G183200.1	1.51106	3.11234e-21
Si000423m.g	Seita.5G346900.1	7.34263	0.00111513
Si000439m.g	Seita.5G347200.1	1.2459	7.42978e-07
Si000445m.g	Seita.5G312200.1	1.25303	0.000674274
Si000519m.g	Seita.5G319600.1	2.65253	8.15277e-16
Si000541m.g	Seita.5G331000.1	-1.03691	0.00173714
Si000551m.g	Seita.5G077900.1	1.96568	0.000100134
Si000556m.g	Seita.5G203200.1	1.52257	7.04858e-16
Si000576m.g	Seita.5G198300.1	1.23216	0.00351878
Si000585m.g	Seita.5G202700.1	1.76491	1.17475e-11
Si000586m.g	Seita.5G291700.1	-1.61389	1.04113e-05
Si000604m.g	Seita.5G079900.1	-1.36757	8.76735e-19
Si000610m.g	Seita.5G093900.1	1.4011	0.000344438
Si000623m.g	Seita.5G296200.1	1.02307	4.61277e-09
Si000638m.g	Seita.5G043400.1	1.15498	4.93574e-16
Si000662m.g	Seita.5G278200.1	1.43614	0.000189599
Si000689m.g	Seita.5G052700.1	1.51532	1.55209e-14
Si000713m.g	Seita.5G342900.1	1.19471	0.000130841
Si000719m.g	Seita.5G147500.1	1.39392	5.53473e-15
Si000748m.g	Seita.5G040700.1	1.02125	9.7886e-07
Si000784m.g	Seita.5G419600.1	1.60118	0.00146013
Si000806m.g	Seita.5G377700.1	-2.15356	7.36621e-21
Si000809m.g	Seita.5G078000.1	1.7717	0.000392918
Si000814m.g	Seita.5G137400.1	1.52449	9.72545e-08
Si000851m.g	Seita.5G202800.1	1.21209	2.90105e-07
Si000867m.g	Seita.5G315600.1	-4.37666	1.11352e-19
Si000896m.g	Seita.5G418400.1	-1.12048	6.22899e-13
Si000914m.g	Seita.5G386300.1	-3.63971	0.00252049
Si000933m.g	Seita.5G178200.1	1.841	0.00396224
Si000978m.g	Seita.5G366200.1	-1.96762	0.0066708
Si000993m.g	Seita.5G234600.1	1.78949	1.11177e-12
Si000994m.g	Seita.5G010200.1	1.10473	1.4452e-15
Si000997m.g	Seita.5G235200.1	1.11518	0.00487147
Si001001m.g	Seita.5G234400.1	1.65531	3.39005e-16
Si001008m.g	Seita.5G215300.1	2.46086	0.00303029
Si001021m.g	Seita.5G054600.1	1.09938	5.28776e-24
Si001027m.g	Seita.5G235400.1	2.15177	3.81401e-07
Si001028m.g	Seita.5G409400.1	-4.24383	0.000177848
Si001042m.g	Seita.5G124200.1	1.94791	2.23057e-11
Si001050m.g	Seita.5G352100.1	2.43321	1.19041e-09
Si001068m.g	Seita.5G066700.1	-2.0958	0.000356854
Si001073m.g	Seita.5G010300.1	1.44931	1.02069e-28
Si001092m.g	Seita.5G356600.1	-1.06566	8.04915e-05
Si001101m.g	Seita.5G010100.1	1.64587	4.83249e-09
Si001126m.g	Seita.5G361200.1	-1.65153	0.00584461
Si001141m.g	Seita.5G407800.1	-1.43469	0.000377069
Si001151m.g	Seita.5G282300.1	-1.36985	3.55088e-30
Si001159m.g	Seita.5G022400.1	-1.30851	2.55183e-10
Si001162m.g	Seita.5G124300.1	2.45157	3.87432e-14
Si001186m.g	Seita.5G274000.1	1.63741	1.1467e-21
Si001188m.g	Seita.5G040300.1	1.00816	0.00133127
Si001194m.g	Seita.5G385700.1	1.32284	2.12515e-19
Si001214m.g	Seita.5G192900.1	4.81705	1.64364e-05
Si001228m.g	Seita.5G029200.1	-1.08963	0.00120764
Si001232m.g	Seita.5G283800.1	1.3144	1.62194e-08
Si001234m.g	Seita.5G024400.1	3.14616	3.89368e-30
Si001235m.g	Seita.5G379200.1	1.69209	0.000631203
Si001241m.g	Seita.5G239500.1	2.84678	4.57963e-22
Si001251m.g	Seita.5G308800.1	1.21823	0.000637289
Si001255m.g	Seita.5G215100.1	1.07044	1.03844e-12
Si001259m.g	Seita.5G309000.1	1.63108	3.2779e-19
Si001292m.g	Seita.5G353800.1	1.31675	0.000157816
Si001302m.g	Seita.5G308500.1	1.73302	0.000240422
Si001309m.g	Seita.5G309300.1	1.80025	3.19785e-05
Si001312m.g	Seita.5G387000.1	1.41897	4.81247e-05
Si001315m.g	Seita.5G027200.1	1.00487	1.41629e-09
Si001326m.g	Seita.5G352500.1	1.44599	2.17615e-05
Si001332m.g	No hit	5.74873	2.70724e-15
Si001348m.g	Seita.5G308400.1	1.47596	4.39531e-17
Si001356m.g	Seita.5G243200.1	1.01637	0.000804516
Si001375m.g	Seita.5G289000.1	-1.0599	1.78159e-05
Si001451m.g	Seita.5G150500.1	1.10735	1.64897e-09
Si001464m.g	Seita.5G456600.1	-2.33586	1.52146e-18
Si001485m.g	Seita.5G001000.1	1.25299	1.649e-08
Si001494m.g	Seita.5G208300.1	1.38604	0.000230258
Si001508m.g	Seita.5G095700.1	2.11001	1.24934e-08
Si001532m.g	Seita.5G100900.1	-1.20733	1.02427e-19
Si001534m.g	Seita.5G101100.1	-1.33356	2.11305e-24
Si001548m.g	Seita.5G411200.1	1.0154	1.17833e-10
Si001623m.g	Seita.5G437300.1	-1.07502	3.74063e-15
Si001640m.g	Seita.5G445500.1	6.66989	0.00637942
Si001666m.g	Seita.5G236100.1	1.50281	5.98338e-18
Si001698m.g	Seita.5G223400.1	4.93354	1.14082e-05
Si001729m.g	Seita.5G140900.1	1.22176	6.05289e-07
Si001740m.g	Seita.5G351800.1	-2.31896	0.00128777
Si001756m.g	No hit	1.19004	2.97786e-13
Si001772m.g	Seita.5G047800.1	3.1235	0.00205009
Si001788m.g	Seita.5G262100.1	1.29534	2.42889e-06
Si001816m.g	Seita.5G261700.1	1.02371	1.11427e-05
Si001818m.g	Seita.5G402700.1	-2.30502	0.000327178
Si001832m.g	Seita.5G125500.1	2.22225	7.87245e-05
Si001849m.g	Seita.5G246200.1	-1.55624	2.13412e-05
Si001859m.g	Seita.5G079300.1	-1.78242	2.74964e-32
Si001862m.g	Seita.5G150100.1	1.48911	2.02728e-24
Si001864m.g	Seita.5G367100.1	-1.00026	6.48127e-06
Si001873m.g	Seita.5G393000.1	1.16857	1.25564e-21
Si001894m.g	Seita.5G312700.1	1.61881	1.21444e-27
Si001899m.g	Seita.5G130800.1	1.48414	1.44034e-13
Si001915m.g	Seita.5G152900.1	1.0063	2.71227e-05
Si001929m.g	Seita.5G251200.1	1.67356	0.00164573
Si001955m.g	Seita.5G429600.1	-1.01722	5.51018e-07
Si001957m.g	Seita.5G389200.1	4.02805	0.00166464
Si001968m.g	Seita.5G304100.1	-1.47792	4.27763e-125
Si001994m.g	Seita.5G154400.1	-1.43196	1.11582e-05
Si002007m.g	Seita.5G462500.1	1.61888	1.71668e-17
Si002016m.g	Seita.5G379100.1	1.26064	3.45553e-05
Si002050m.g	Seita.5G242700.1	-1.06412	0.000250402
Si002060m.g	Seita.5G435800.1	1.67022	0.00267134
Si002061m.g	Seita.5G366300.1	-1.31821	0.00202275
Si002070m.g	Seita.5G421200.1	1.83674	4.07039e-73
Si002071m.g	Seita.5G466400.1	7.47933	0.000732646
Si002093m.g	Seita.5G031000.1	1.10436	2.80198e-05
Si002127m.g	Seita.5G363100.1	-1.44718	7.3051e-249
Si002159m.g	No hit	6.55082	0.00856416
Si002182m.g	Seita.5G448000.1	-1.85517	6.33044e-10
Si002206m.g	Seita.5G118800.1	-1.30602	5.98529e-05
Si002212m.g	Seita.5G441700.1	1.15285	9.69375e-06
Si002216m.g	Seita.5G122000.1	-1.92725	1.40882e-07
Si002220m.g	Seita.5G192400.1	-1.05321	6.81951e-09
Si002252m.g	Seita.5G145500.1	-1.01623	0.000182846
Si002262m.g	Seita.5G182500.1	-1.53465	5.58525e-165
Si002273m.g	Seita.5G448400.1	-1.49561	0.00010205
Si002287m.g	Seita.5G401100.1	-1.18316	5.38771e-10
Si002295m.g	Seita.5G255400.1	3.61669	0.0054041
Si002317m.g	Seita.5G035700.1	-5.59716	0.000168602
Si002320m.g	Seita.5G336800.1	5.14461	5.03469e-05
Si002324m.g	Seita.5G094100.1	1.4177	0.000108843
Si002347m.g	Seita.5G070300.1	-9.09946	2.4265e-06
Si002360m.g	Seita.5G280600.1	1.47785	0.00192207
Si002361m.g	No hit	2.07629	0.00297829
Si002367m.g	No hit	1.15711	0.00680293
Si002368m.g	Seita.5G355500.1	2.81445	0.000731849
Si002396m.g	Seita.5G390100.1	1.16103	2.07039e-06
Si002482m.g	Seita.5G254800.1	-1.12348	0.00455265
Si002484m.g	No hit	2.74904	2.32363e-10
Si002509m.g	No hit	-1.04668	2.03316e-33
Si002517m.g	Seita.5G152000.1	1.56838	0.000895805
Si002566m.g	Seita.5G113400.1	1.11562	0.00055413
Si002579m.g	Seita.5G215600.1	-1.14177	1.92867e-74
Si002586m.g	Seita.5G391200.1	1.57144	6.58943e-05
Si002588m.g	Seita.5G194600.1	1.2886	3.76263e-06
Si002618m.g	Seita.5G134600.1	1.09793	9.8741e-07
Si002647m.g	Seita.5G224100.1	3.28089	0.00145665
Si002683m.g	Seita.5G453300.1	1.16331	2.98844e-07
Si002717m.g	Seita.5G303100.1	6.61158	0.00856416
Si002720m.g	Seita.5G455700.1	2.70868	2.97391e-17
Si002724m.g	Seita.5G053600.1	-1.15552	4.63943e-27
Si002734m.g	Seita.5G063400.1	1.44923	0.000198386
Si002735m.g	Seita.5G063300.1	1.90286	1.37338e-15
Si002756m.g	No hit	1.06132	0.000768759
Si002782m.g	Seita.5G453200.1	1.32941	1.50371e-19
Si002813m.g	Seita.5G287800.1	7.90048	0.000172911
Si002820m.g	Seita.5G453000.1	1.38584	0.00115069
Si002831m.g	Seita.5G454800.1	-1.06179	1.57906e-07
Si002833m.g	Seita.5G169900.1	1.47367	1.5353e-52
Si002855m.g	Seita.5G333000.1	-1.24642	8.50925e-10
Si002882m.g	Seita.5G319300.1	1.19893	4.54663e-14
Si002900m.g	Seita.5G385900.1	4.23824	0.00856416
Si002910m.g	Seita.5G065300.1	1.10362	2.23256e-17
Si002923m.g	No hit	-1.63584	5.5367e-07
Si002992m.g	Seita.5G092300.1	1.08671	1.90927e-06
Si003108m.g	Seita.5G457200.1	-1.4504	0.000856778
Si003116m.g	No hit	2.27206	1.51642e-09
Si003134m.g	Seita.5G000700.1	-1.11268	0.00277442
Si003156m.g	Seita.5G060700.1	-1.08562	0.00058006
Si003168m.g	Seita.5G086500.1	1.63834	6.31465e-12
Si003179m.g	Seita.5G404100.1	1.47609	1.04561e-42
Si003180m.g	Seita.5G242000.1	-1.02248	0.000507767
Si003185m.g	Seita.5G415100.1	1.10245	1.95947e-07
Si003230m.g	Seita.5G314500.1	-1.02123	0.00191993
Si003341m.g	No hit	3.74906	0.00391564
Si003344m.g	No hit	1.27221	5.68623e-05
Si003379m.g	Seita.5G076600.1	1.49155	4.18722e-13
Si003381m.g	Seita.5G037500.1	-1.49244	1.12916e-30
Si003420m.g	No hit	-1.0021	2.31487e-10
Si003435m.g	Seita.5G056400.1	2.12023	0.000108422
Si003453m.g	Seita.5G166900.1	1.10629	1.82311e-05
Si003468m.g	Seita.5G423200.1	-1.25722	6.97002e-174
Si003491m.g	Seita.5G021400.1	4.15769	4.54494e-07
Si003494m.g	Seita.5G019100.1	3.97314	0.00211658
Si003555m.g	Seita.5G423000.1	2.02927	1.35816e-105
Si003565m.g	No hit	-1.02023	3.73438e-10
Si003590m.g	Seita.5G149600.1	2.01226	2.19241e-11
Si003602m.g	Seita.5G432600.1	1.0881	4.99298e-11
Si003645m.g	No hit	1.00444	4.00332e-08
Si003668m.g	No hit	-1.01589	4.52045e-30
Si003690m.g	No hit	1.20337	1.56655e-12
Si003736m.g	Seita.5G084700.1	-2.51064	0.00241225
Si003758m.g	Seita.5G057300.1	1.41081	8.48132e-102
Si003762m.g	No hit	2.19196	0.00158054
Si003834m.g	No hit	-1.85991	1.09569e-11
Si003846m.g	Seita.5G032100.1	3.01148	1.59881e-05
Si003953m.g	Seita.5G078100.1	2.06278	0.000144222
Si003970m.g	Seita.5G392900.1	2.35712	1.13614e-05
Si004001m.g	Seita.5G452800.1	1.70567	1.51981e-05
Si004024m.g	Seita.5G277500.1	1.85863	0.00400302
Si004045m.g	Seita.5G280700.1	1.56238	7.07741e-06
Si004123m.g	Seita.5G088100.1	1.05303	0.00175694
Si004142m.g	Seita.5G234000.1	1.31498	0.000192828
Si004183m.g	No hit	-2.11002	2.73216e-09
Si004203m.g	Seita.5G158400.1	-1.92079	0.00367061
Si004255m.g	Seita.5G030000.1	-1.55064	0.00361843
Si004276m.g	Seita.5G469800.1	-1.94837	9.17924e-11
Si004349m.g	No hit	1.60804	0.00220255
Si004369m.g	Seita.5G422900.1	1.19394	4.39582e-09
Si004389m.g	Seita.5G070400.1	-1.88118	3.67807e-05
Si004430m.g	Seita.5G081100.1	-1.00732	0.0060924
Si004470m.g	No hit	1.06538	1.35882e-05
Si004534m.g	Seita.5G070500.1	-1.61063	3.24418e-53
Si004600m.g	Seita.5G195000.1	-1.64039	1.39693e-73
Si004625m.g	Seita.5G354000.1	-1.45171	1.82388e-12
Si004671m.g	Seita.5G140800.1	-1.33941	1.59295e-12
Si004699m.g	Seita.5G380200.1	2.97395	0.00731957
Si004722m.g	No hit	-1.19006	5.61489e-15
Si004753m.g	Seita.5G419400.1	2.92485	3.40628e-11
Si004807m.g	Seita.5G328000.1	1.04999	5.93007e-08
Si004820m.g	No hit	2.04358	0.00486932
Si004880m.g	Seita.5G057700.1	1.58616	1.50525e-05
Si004884m.g	Seita.5G126800.1	1.48096	0.00234606
Si004912m.g	Seita.5G311800.1	-2.46298	7.59345e-58
Si004977m.g	No hit	1.35284	3.75605e-05
Si004986m.g	No hit	1.32112	0.00182263
Si005002m.g	Seita.5G272300.1	1.12806	5.29041e-17
Si005047m.g	Seita.5G242600.1	2.73682	0.00130177
Si005093m.g	No hit	1.23362	2.51569e-07
Si005122m.g	Seita.5G422800.1	-1.91063	9.0525e-08
Si005143m.g	No hit	1.47271	0.000191756
Si005169m.g	Seita.5G215800.1	1.37873	0.000161586
Si005201m.g	Seita.5G308900.1	2.80373	0.000167309
Si005241m.g	No hit	-1.81887	1.41838e-10
Si005258m.g	No hit	-1.11848	0.000516412
Si005275m.g	No hit	-1.25517	7.1381e-06
Si005324m.g	No hit	-1.14049	0.00572875
Si005335m.g	No hit	1.25568	3.32713e-05
Si005341m.g	No hit	-2.88955	0.00679059
Si005343m.g	No hit	1.79203	9.76158e-10
Si005347m.g	No hit	1.22258	0.00689645
Si005351m.g	No hit	-1.00007	6.99649e-14
Si005407m.g	Seita.5G275100.1	1.25901	0.00224907
Si005414m.g	No hit	1.31367	0.00756195
Si005617m.g	No hit	1.2049	0.00226198
Si005651m.g	No hit	7.19162	0.0017497
Si005706m.g	Seita.4G181400.1	1.28857	9.33229e-06
Si005714m.g	Seita.4G213400.1	1.15062	0.00823348
Si005720m.g	Seita.4G127900.1	1.64477	3.90283e-14
Si005739m.g	Seita.4G128700.1	1.33002	1.04363e-06
Si005758m.g	Seita.4G183100.1	1.05789	1.23723e-12
Si005849m.g	Seita.4G128800.1	-1.13313	7.78422e-06
Si005850m.g	Seita.4G146300.1	-1.47718	8.34885e-07
Si005852m.g	Seita.4G213800.1	-2.46611	0.00523096
Si005855m.g	Seita.4G215400.1	-2.51239	1.36678e-19
Si005914m.g	Seita.4G234100.1	-1.07846	2.40156e-23
Si005934m.g	Seita.4G101500.1	1.09901	3.3566e-07
Si005947m.g	Seita.4G207500.1	-1.08331	3.82507e-05
Si005948m.g	Seita.4G089200.1	3.42896	0.00454775
Si005950m.g	Seita.4G094300.1	1.14868	0.000146992
Si005972m.g	Seita.4G040500.1	1.29587	0.00778116
Si006033m.g	Seita.4G067400.1	1.08088	4.67382e-06
Si006034m.g	Seita.4G209300.1	2.23553	4.40048e-26
Si006050m.g	Seita.4G132200.1	-2.46865	4.7484e-05
Si006055m.g	Seita.4G196200.1	1.07382	0.00114985
Si006106m.g	Seita.4G117000.1	1.28363	2.72811e-13
Si006114m.g	Seita.4G042100.1	-1.04428	3.32836e-09
Si006178m.g	Seita.4G166700.1	-1.04802	4.72066e-06
Si006191m.g	Seita.4G250600.1	1.17179	2.5394e-10
Si006255m.g	Seita.4G227800.1	-1.2781	1.76765e-27
Si006270m.g	Seita.4G203800.1	1.25206	6.34168e-05
Si006279m.g	Seita.4G021600.1	-1.76494	6.17141e-19
Si006295m.g	Seita.4G102700.1	-1.07769	0.000247078
Si006306m.g	No hit	-1.28878	1.58602e-35
Si006307m.g	Seita.4G013400.1	-1.13125	3.84893e-264
Si006309m.g	Seita.4G285500.1	1.07878	0.000855724
Si006315m.g	Seita.4G090900.1	3.08527	0.00310455
Si006357m.g	Seita.4G285400.1	1.42626	0.001051
Si006371m.g	Seita.4G204700.1	-1.08597	8.6651e-05
Si006384m.g	Seita.4G132600.1	-1.08337	4.52903e-24
Si006403m.g	Seita.4G001900.1	1.35038	1.64107e-22
Si006405m.g	Seita.4G226600.1	-1.48338	4.75639e-05
Si006415m.g	Seita.4G013500.1	-1.14873	6.5483e-34
Si006427m.g	Seita.4G025700.1	-1.24248	1.84314e-75
Si006442m.g	Seita.4G272800.1	1.19772	0.00243776
Si006463m.g	Seita.4G002000.1	1.91815	5.01547e-05
Si006466m.g	Seita.4G203000.1	-2.20659	3.48412e-10
Si006467m.g	Seita.4G232400.1	1.95329	2.56522e-07
Si006472m.g	Seita.4G270400.1	-1.195	1.43504e-06
Si006473m.g	Seita.4G199600.1	-1.29015	2.25406e-69
Si006476m.g	Seita.4G150700.1	-1.0765	5.37009e-07
Si006490m.g	Seita.4G177400.1	1.13945	2.25121e-12
Si006566m.g	Seita.4G105600.1	2.38178	3.09249e-33
Si006581m.g	Seita.4G169700.1	-1.01355	2.35173e-05
Si006589m.g	Seita.4G170500.1	-1.1037	4.67959e-40
Si006605m.g	Seita.4G145400.1	1.38213	0.000202489
Si006674m.g	Seita.4G155500.1	-1.07596	1.05525e-10
Si006689m.g	Seita.4G212500.1	1.84413	0.00397075
Si006703m.g	Seita.4G284400.1	7.47933	0.000732646
Si006704m.g	Seita.4G079200.1	-1.10459	2.85416e-15
Si006719m.g	Seita.4G075900.1	1.70252	0.000169626
Si006730m.g	Seita.4G068600.1	-1.25723	3.36563e-44
Si006735m.g	Seita.4G169500.1	2.52353	3.26516e-38
Si006758m.g	Seita.4G036600.1	-1.15018	2.8172e-58
Si006760m.g	Seita.4G075600.1	-2.28157	5.94844e-87
Si006789m.g	Seita.4G111300.1	-1.40713	0.00671334
Si006800m.g	Seita.4G121200.1	7.02293	0.00284366
Si006811m.g	Seita.4G131100.1	-1.02057	0.000346855
Si006830m.g	Seita.4G130400.1	-1.73626	0.000384279
Si006849m.g	Seita.4G015900.1	-1.14534	5.31438e-24
Si006871m.g	Seita.4G259700.1	-1.77028	1.0484e-24
Si006924m.g	Seita.4G247400.1	-1.52623	0.0030184
Si006934m.g	Seita.4G159800.1	1.58423	9.84748e-05
Si006960m.g	No hit	2.62266	5.7338e-14
Si006963m.g	Seita.4G221600.1	2.07011	9.58162e-46
Si007004m.g	No hit	-1.91392	5.48061e-08
Si007007m.g	Seita.4G098700.1	-1.18936	1.32795e-44
Si007044m.g	Seita.4G245500.1	5.49938	1.27222e-06
Si007056m.g	Seita.4G015300.1	1.10845	1.24131e-14
Si007077m.g	Seita.4G112100.1	-1.02851	0.00760951
Si007094m.g	Seita.4G287200.1	-1.93151	9.27335e-37
Si007115m.g	No hit	2.23051	4.72115e-27
Si007126m.g	Seita.4G214500.1	1.4706	0.000950356
Si007179m.g	Seita.4G266400.1	1.6604	0.00124807
Si007180m.g	Seita.4G241000.1	2.72755	0.00017901
Si007190m.g	Seita.4G250900.1	-1.38917	0.00121134
Si007262m.g	No hit	-1.75875	0.000105235
Si007376m.g	Seita.4G180200.1	-1.61813	1.19173e-05
Si007408m.g	Seita.4G042000.1	2.0184	7.58725e-06
Si007430m.g	No hit	6.83187	0.00481584
Si007440m.g	Seita.4G111400.1	-3.10744	0.0063193
Si007445m.g	Seita.4G029800.1	-1.00553	0.000151493
Si007513m.g	No hit	1.79785	1.98969e-12
Si007575m.g	Seita.4G138900.1	1.03364	2.03307e-10
Si007582m.g	Seita.4G145600.1	1.71148	0.000151218
Si007597m.g	Seita.4G083800.1	3.64462	0.00530697
Si007668m.g	No hit	1.67065	4.44802e-06
Si007777m.g	No hit	3.67414	0.000217909
Si007800m.g	No hit	3.2788	7.53976e-08
Si007802m.g	No hit	-1.26028	4.80435e-39
Si007876m.g	Seita.4G236000.1	-2.04025	0.000494103
Si007887m.g	Seita.4G016300.1	-2.11635	0.000458589
Si007919m.g	Seita.4G193400.1	-1.73602	1.11833e-08
Si007944m.g	Seita.4G127300.1	-1.14276	2.38002e-27
Si007949m.g	Seita.4G033500.1	3.59077	7.45601e-15
Si008033m.g	No hit	-2.44881	0.000146597
Si008041m.g	No hit	1.1053	1.62328e-09
Si008078m.g	Seita.4G082100.1	1.73	0.00706852
Si008154m.g	Seita.4G106000.1	1.36994	0.000366924
Si008160m.g	Seita.4G262000.1	1.05227	4.30443e-15
Si008298m.g	Seita.4G128900.1	-1.05291	0.000946381
Si008312m.g	Seita.4G105900.1	1.60792	4.55994e-17
Si008320m.g	Seita.4G106100.1	2.231	2.61018e-05
Si008394m.g	No hit	-1.03733	7.77458e-05
Si008484m.g	No hit	2.88513	0.00803097
Si008565m.g	No hit	-1.1227	0.00175518
Si008647m.g	Seita.4G045500.1	-4.62173	0.00128085
Si008819m.g	Seita.4G178300.1	-2.11129	0.00655106
Si008823m.g	Seita.4G106300.1	1.75919	2.07427e-07
Si008828m.g	Seita.4G276400.1	1.79223	0.000266995
Si008897m.g	No hit	3.72295	0.00442948
Si008916m.g	No hit	-1.31119	0.000802881
Si009003m.g	No hit	-1.58206	0.000537475
Si009005m.g	No hit	1.13322	0.00165106
Si009014m.g	No hit	1.99079	1.56024e-05
Si009024m.g	No hit	1.12522	1.1746e-06
Si009039m.g	No hit	-2.00435	0.000248807
Si009073m.g	No hit	1.30659	2.552e-05
Si009172m.g	Seita.7G040200.1	1.36147	1.01295e-05
Si009199m.g	Seita.7G074000.1	1.03915	3.18956e-06
Si009224m.g	Seita.7G136800.1	1.42162	0.00601399
Si009225m.g	Seita.7G035300.1	1.53629	5.52513e-05
Si009227m.g	Seita.7G201100.1	1.22733	3.12768e-100
Si009237m.g	Seita.7G306800.1	1.2406	1.02183e-06
Si009293m.g	Seita.7G251700.1	1.2938	1.45209e-06
Si009303m.g	Seita.7G164900.1	1.67286	0.0051625
Si009320m.g	Seita.7G318400.1	1.67353	8.62607e-07
Si009343m.g	Seita.7G248400.1	1.00716	0.00222142
Si009360m.g	Seita.7G252000.1	-1.159	1.93577e-06
Si009371m.g	Seita.7G202100.1	1.07158	1.00404e-05
Si009396m.g	Seita.7G203300.1	2.24028	2.27024e-08
Si009397m.g	Seita.7G135300.1	2.75231	3.21745e-09
Si009421m.g	Seita.7G082300.1	1.1211	1.38246e-12
Si009427m.g	Seita.7G257800.1	-1.2827	6.84575e-57
Si009438m.g	Seita.7G198100.1	2.14059	1.22738e-08
Si009489m.g	Seita.7G042900.1	1.15017	9.93072e-07
Si009514m.g	Seita.7G254700.1	1.40437	0.00403629
Si009523m.g	Seita.7G205800.1	1.42586	8.45164e-14
Si009539m.g	Seita.7G061400.1	1.95082	2.16948e-12
Si009559m.g	Seita.7G185000.1	1.12612	1.24562e-10
Si009658m.g	Seita.7G233500.1	-2.11034	2.57246e-12
Si009690m.g	Seita.7G157200.1	1.30426	3.3837e-09
Si009695m.g	Seita.7G049300.1	-1.84916	2.03936e-06
Si009704m.g	Seita.7G207100.1	1.05452	0.00775102
Si009710m.g	Seita.7G116900.1	-1.47446	0.00480648
Si009712m.g	Seita.7G024300.1	-1.21042	2.35115e-21
Si009733m.g	Seita.7G303000.1	1.48752	4.37959e-115
Si009739m.g	Seita.7G231300.1	1.50209	8.27161e-09
Si009755m.g	Seita.7G144600.1	3.82244	5.21876e-37
Si009764m.g	Seita.7G037100.1	1.1693	5.30485e-08
Si009766m.g	Seita.7G197000.1	-1.06357	6.34851e-16
Si009775m.g	No hit	-1.72224	4.86521e-26
Si009776m.g	Seita.7G266300.1	-1.70446	2.2834e-46
Si009798m.g	Seita.7G155000.1	4.32554	4.60359e-27
Si009801m.g	Seita.7G260100.1	-2.94627	0.00454744
Si009821m.g	Seita.7G274200.1	-1.17329	0.000243713
Si009827m.g	Seita.7G102400.1	1.26444	2.13932e-05
Si009836m.g	Seita.7G023800.1	-1.412	7.69173e-05
Si009852m.g	Seita.7G085000.1	1.09049	1.26581e-40
Si009853m.g	Seita.7G249900.1	1.4364	8.72429e-05
Si009871m.g	Seita.7G164500.1	1.44667	0.00117399
Si009896m.g	Seita.7G134800.1	-1.48873	1.24149e-25
Si009906m.g	Seita.7G323700.1	1.81543	9.10053e-09
Si009924m.g	Seita.7G263300.1	1.18771	6.09788e-06
Si009937m.g	Seita.7G162400.1	1.01027	8.88269e-25
Si009948m.g	Seita.7G172200.1	8.84782	6.37378e-06
Si009984m.g	Seita.7G184100.1	-1.06645	2.902e-12
Si010002m.g	Seita.7G043900.1	7.2691	0.00139115
Si010006m.g	Seita.7G038200.1	1.24946	6.45923e-06
Si010032m.g	Seita.7G194900.1	5.88274	0.000265736
Si010038m.g	Seita.7G139300.1	6.83187	0.00481584
Si010043m.g	Seita.7G091500.1	-1.23813	0.00436206
Si010058m.g	Seita.7G158900.1	-1.27959	1.677e-26
Si010142m.g	Seita.7G010400.1	2.05508	0.000450484
Si010145m.g	Seita.7G331500.1	-1.16048	3.46846e-11
Si010179m.g	Seita.7G073200.1	2.46546	0.00160696
Si010183m.g	Seita.7G317300.1	-1.22552	5.13691e-07
Si010187m.g	Seita.7G297600.1	1.59689	4.65698e-36
Si010231m.g	Seita.7G293400.1	1.19433	5.79036e-07
Si010235m.g	Seita.7G186100.1	1.6033	2.8764e-49
Si010254m.g	Seita.7G032100.1	1.66086	1.90541e-16
Si010272m.g	No hit	-1.46525	2.78501e-06
Si010342m.g	Seita.7G332300.1	-1.93341	0.000277876
Si010385m.g	Seita.7G163400.1	-1.49585	0.00228225
Si010445m.g	No hit	6.93056	0.00368003
Si010448m.g	No hit	-1.25165	0.00583543
Si010469m.g	Seita.7G059700.1	-5.95825	1.8978e-137
Si010493m.g	Seita.7G051800.1	4.26109	0.000205258
Si010500m.g	Seita.7G248900.1	-1.08625	2.36051e-06
Si010513m.g	Seita.7G145100.1	1.43409	0.000960354
Si010529m.g	Seita.7G169400.1	-1.29996	3.75068e-15
Si010550m.g	Seita.7G184600.1	2.05743	2.60668e-06
Si010553m.g	Seita.7G124900.1	1.84792	1.79772e-06
Si010605m.g	Seita.7G142900.1	-1.82575	0.000218142
Si010606m.g	Seita.7G327600.1	1.84238	0.000221545
Si010613m.g	Seita.7G167900.1	-1.36887	6.71229e-09
Si010614m.g	Seita.7G142600.1	-1.76573	0.0084947
Si010625m.g	Seita.7G231800.1	1.0379	3.5653e-11
Si010627m.g	Seita.7G030000.1	-2.39722	0.00120258
Si010630m.g	Seita.7G072700.1	-1.48562	7.66489e-213
Si010639m.g	Seita.7G259600.1	-1.1068	0.0014188
Si010714m.g	Seita.7G257700.1	-1.07427	1.81191e-17
Si010718m.g	Seita.7G257600.1	-1.48583	6.96045e-12
Si010724m.g	No hit	1.46624	0.00654386
Si010736m.g	Seita.7G045100.1	-1.34944	2.01287e-09
Si010756m.g	Seita.7G004200.1	1.80625	0.00155588
Si010776m.g	Seita.7G150500.1	3.49218	8.506e-47
Si010782m.g	No hit	-1.14789	1.63056e-05
Si010791m.g	Seita.7G073100.1	6.88205	0.00368003
Si010812m.g	Seita.7G045200.1	1.43675	0.000306358
Si010884m.g	Seita.7G149800.1	1.21537	5.93901e-06
Si010940m.g	Seita.7G059600.1	-6.58834	0.00856416
Si010955m.g	Seita.7G192400.1	-1.40848	5.21411e-05
Si010956m.g	Seita.7G081800.1	-1.30993	2.09291e-14
Si010959m.g	Seita.7G150200.1	1.31841	7.06431e-05
Si010964m.g	Seita.7G108800.1	-1.61251	4.58375e-12
Si010972m.g	Seita.7G081900.1	-1.42262	2.81826e-50
Si011039m.g	Seita.7G301600.1	-1.44163	1.5719e-21
Si011045m.g	No hit	-1.11999	1.69554e-09
Si011081m.g	No hit	-1.05466	6.58124e-74
Si011093m.g	Seita.7G081200.1	1.20285	9.5746e-11
Si011105m.g	Seita.7G197800.1	-1.19972	4.67046e-05
Si011113m.g	No hit	2.78838	0.000116603
Si011135m.g	Seita.7G121500.1	-1.12664	3.85972e-23
Si011186m.g	Seita.7G128600.1	-1.34074	1.15382e-213
Si011199m.g	Seita.7G080700.1	-1.70894	3.22002e-07
Si011224m.g	Seita.7G149900.1	1.22629	1.3624e-06
Si011257m.g	No hit	1.22904	0.000943512
Si011267m.g	Seita.7G260000.1	-1.84048	0.000983798
Si011283m.g	No hit	3.19289	0.00903024
Si011326m.g	Seita.7G208900.1	-1.32785	4.98492e-06
Si011344m.g	No hit	-1.26371	9.80506e-83
Si011353m.g	Seita.7G301200.1	-1.03238	5.77684e-43
Si011384m.g	Seita.7G093500.1	-1.43831	1.05238e-05
Si011388m.g	Seita.7G130800.1	1.23236	2.33459e-08
Si011410m.g	Seita.7G321300.1	-1.82363	2.8977e-45
Si011424m.g	Seita.7G258600.1	-2.37629	1.1446e-06
Si011435m.g	Seita.7G060800.1	-1.64382	0.00858837
Si011454m.g	No hit	1.69744	4.73306e-08
Si011456m.g	Seita.7G021800.1	2.90421	0
Si011473m.g	No hit	-1.28869	0.00158057
Si011482m.g	Seita.7G263700.1	1.94526	3.96145e-86
Si011486m.g	Seita.7G033700.1	8.49154	2.24245e-05
Si011508m.g	No hit	3.09244	0.00711607
Si011509m.g	No hit	7.23519	1.38894e-34
Si011513m.g	Seita.7G033400.1	9.2809	1.1295e-06
Si011530m.g	Seita.7G236500.1	1.24372	2.97641e-63
Si011531m.g	Seita.7G021600.1	1.89313	8.70274e-05
Si011552m.g	No hit	2.02394	0.000579824
Si011564m.g	No hit	-1.738	0.000430046
Si011609m.g	No hit	1.0504	2.73183e-05
Si011685m.g	Seita.7G116800.1	-3.33473	1.55704e-09
Si011747m.g	Seita.7G025600.1	-1.1786	4.4509e-05
Si011856m.g	Seita.7G053600.1	-1.2847	0.00685742
Si012019m.g	No hit	1.23763	0.00805478
Si012025m.g	Seita.7G043000.1	1.0043	1.33641e-06
Si012043m.g	Seita.7G045600.1	1.70858	3.82941e-05
Si012045m.g	No hit	1.63813	2.33185e-09
Si012196m.g	Seita.7G034400.1	-4.17811	6.83135e-14
Si012251m.g	Seita.7G192000.1	-1.02904	0.00793901
Si012289m.g	Seita.7G120800.1	-1.39347	5.35137e-08
Si012295m.g	No hit	1.87944	3.55206e-06
Si012428m.g	Seita.7G124600.1	-6.95418	0.00368003
Si012430m.g	Seita.7G221800.1	1.24677	4.55326e-24
Si012456m.g	Seita.7G210400.1	-1.1937	0.000107968
Si012464m.g	Seita.7G222700.1	-1.63483	0.00072502
Si012627m.g	No hit	1.1171	4.68567e-05
Si012757m.g	No hit	1.44357	9.81443e-05
Si012788m.g	Seita.7G295400.1	7.06698	0.00222005
Si012789m.g	Seita.7G060100.1	-5.73843	2.34529e-40
Si012816m.g	No hit	1.76442	0.00574287
Si012854m.g	No hit	-2.10534	0.00245592
Si013021m.g	No hit	1.69442	0.000409347
Si013098m.g	No hit	5.48706	0.000240716
Si013138m.g	Seita.6G232200.1	1.23065	0.000181175
Si013152m.g	Seita.6G034700.1	1.35444	4.07959e-12
Si013156m.g	Seita.6G021300.1	1.50913	0.00535995
Si013174m.g	Seita.6G067100.1	1.12158	2.40943e-07
Si013207m.g	Seita.6G035200.1	1.23757	1.19274e-09
Si013219m.g	Seita.6G023600.1	1.0084	3.86332e-10
Si013222m.g	Seita.6G173400.1	1.13053	0.000388128
Si013224m.g	Seita.6G178500.1	3.95661	0
Si013264m.g	Seita.6G202900.1	2.82428	0.00653741
Si013282m.g	Seita.6G166700.1	1.34931	0.00135738
Si013296m.g	Seita.6G095200.1	7.94838	0.000147483
Si013299m.g	Seita.6G193400.1	-1.15017	3.99754e-06
Si013322m.g	Seita.6G018100.1	1.27279	0.000113252
Si013398m.g	Seita.6G055700.1	1.27536	2.95986e-27
Si013420m.g	Seita.6G222500.1	1.29703	8.72086e-11
Si013426m.g	Seita.6G205200.1	-1.72644	0.000100516
Si013427m.g	Seita.6G166000.1	-1.00847	4.17619e-09
Si013433m.g	Seita.6G222200.1	1.01784	0.00750322
Si013472m.g	Seita.6G138200.1	-1.08241	1.00671e-09
Si013480m.g	Seita.6G164400.1	-1.3074	1.51503e-05
Si013510m.g	Seita.6G048800.1	-4.9174	1.768e-60
Si013512m.g	Seita.6G003900.1	1.10286	5.05165e-34
Si013519m.g	Seita.6G068300.1	-3.72529	9.40777e-13
Si013559m.g	Seita.6G216800.1	3.5172	7.85259e-05
Si013566m.g	Seita.6G225900.1	1.37151	5.25697e-52
Si013585m.g	Seita.6G240900.1	-1.01829	0.000319905
Si013588m.g	Seita.6G132000.1	3.39436	0.000490711
Si013594m.g	Seita.6G053000.1	-1.64541	1.65986e-07
Si013595m.g	Seita.6G073200.1	1.04709	0.00645433
Si013597m.g	Seita.6G019800.1	7.51157	0.00059992
Si013630m.g	Seita.6G098300.1	-1.71448	7.21581e-05
Si013651m.g	Seita.6G165400.1	7.06698	0.00222005
Si013653m.g	Seita.6G221900.1	1.19304	5.27493e-17
Si013662m.g	Seita.6G105300.1	-1.20413	2.93124e-36
Si013694m.g	Seita.6G020900.1	-1.01074	0.00146484
Si013707m.g	Seita.6G129700.1	1.16847	8.3972e-13
Si013754m.g	Seita.6G196200.1	1.55367	1.8993e-09
Si013780m.g	Seita.6G227800.1	1.89324	3.03389e-65
Si013781m.g	Seita.6G228100.1	3.34921	1.17808e-08
Si013922m.g	Seita.6G182200.1	-2.15013	0.00120626
Si013928m.g	Seita.6G093700.1	-1.0911	0.00774954
Si013961m.g	Seita.6G163400.1	-1.16797	1.49507e-14
Si013980m.g	Seita.6G139000.1	-1.17632	3.15499e-05
Si013986m.g	Seita.6G227100.1	1.71846	2.77258e-08
Si014023m.g	Seita.6G051800.1	1.12904	0.00316226
Si014025m.g	Seita.6G028100.1	1.68897	0.00211061
Si014033m.g	Seita.6G030700.1	1.85809	2.31175e-12
Si014044m.g	Seita.6G090000.1	-1.01252	2.40461e-58
Si014094m.g	Seita.6G235500.1	-1.02546	1.88228e-22
Si014097m.g	Seita.6G208100.1	-1.11179	5.55593e-05
Si014108m.g	Seita.6G197900.1	3.98761	0.00641765
Si014128m.g	Seita.6G189000.1	-1.78387	3.18993e-14
Si014180m.g	Seita.6G032700.1	1.07843	2.29738e-07
Si014194m.g	Seita.6G098700.1	-1.24247	0.000230335
Si014199m.g	Seita.6G053700.1	3.66999	0.00456939
Si014220m.g	No hit	2.57173	0.00225646
Si014224m.g	Seita.6G096800.1	1.42323	9.38109e-06
Si014233m.g	Seita.6G015400.1	-1.66447	3.69484e-10
Si014234m.g	Seita.6G000700.1	-1.26279	0.000572668
Si014236m.g	Seita.6G053900.1	-1.51563	7.06573e-20
Si014241m.g	Seita.6G233600.1	-2.80403	1.33394e-18
Si014242m.g	Seita.6G015300.1	-1.31388	0.00113273
Si014256m.g	Seita.6G119500.1	1.53013	0.000665614
Si014265m.g	Seita.6G011200.1	2.0622	2.10819e-06
Si014287m.g	Seita.6G217200.1	-1.16029	1.53273e-07
Si014333m.g	Seita.6G207900.1	-1.13128	1.91074e-05
Si014344m.g	Seita.6G197500.1	-1.27558	3.22799e-65
Si014375m.g	Seita.6G002000.1	1.02717	0.00679909
Si014410m.g	Seita.6G038100.1	1.91817	2.5869e-10
Si014414m.g	Seita.6G037500.1	1.9133	5.36956e-12
Si014416m.g	Seita.6G038300.1	2.02355	4.66141e-10
Si014418m.g	Seita.6G038600.1	2.39217	0.00165007
Si014420m.g	Seita.6G037400.1	1.52062	2.98271e-18
Si014498m.g	Seita.6G170300.1	1.58943	3.08455e-06
Si014540m.g	Seita.6G223600.1	1.25844	6.91305e-11
Si014558m.g	Seita.6G206500.1	-1.16515	1.4851e-05
Si014561m.g	No hit	1.1126	0.00756389
Si014578m.g	Seita.6G031500.1	1.52222	0.000249991
Si014597m.g	Seita.6G241400.1	-1.19459	0.0015273
Si014621m.g	Seita.6G250200.1	-1.52876	0.0082743
Si014648m.g	No hit	3.84173	1.07527e-92
Si014685m.g	No hit	1.155	8.45695e-08
Si014761m.g	No hit	1.03963	0.00782618
Si014780m.g	Seita.6G093800.1	1.60329	2.3424e-47
Si014801m.g	Seita.6G047300.1	-1.36427	7.17218e-48
Si014815m.g	Seita.6G029300.1	3.03709	6.25283e-19
Si014822m.g	No hit	1.29666	1.18237e-08
Si014858m.g	Seita.6G186100.1	1.87604	3.18073e-44
Si014900m.g	Seita.6G055900.1	-1.19343	1.18414e-110
Si015003m.g	Seita.6G137800.1	6.83187	0.00481584
Si015058m.g	Seita.6G038200.1	2.04115	2.26968e-08
Si015068m.g	Seita.6G219100.1	3.99172	0.00820351
Si015117m.g	Seita.6G105100.1	-4.62173	0.00128085
Si015178m.g	Seita.6G165800.1	1.49904	0.00772757
Si015314m.g	Seita.6G074800.1	1.18677	0.00434232
Si015322m.g	Seita.6G002800.1	-2.32995	0.00164981
Si015332m.g	No hit	-1.5962	3.08826e-12
Si015374m.g	Seita.6G175700.1	1.34064	0.000139444
Si015390m.g	No hit	4.07135	0.00663559
Si015430m.g	Seita.6G017300.1	1.17515	0.000649149
Si015489m.g	No hit	-1.41991	1.5974e-14
Si015525m.g	Seita.6G223700.1	1.04354	8.25569e-06
Si015546m.g	Seita.6G063000.1	-1.25395	0.00052612
Si015609m.g	No hit	2.38213	0.000297638
Si015713m.g	No hit	-1.09764	3.95038e-12
Si015749m.g	Seita.6G004000.1	-1.71913	1.37624e-07
Si015758m.g	Seita.6G114400.1	-1.35201	0.00315617
Si015800m.g	Seita.6G159000.1	-1.14809	1.04541e-07
Si015808m.g	Seita.6G150500.1	-6.40028	2.00702e-20
Si015966m.g	No hit	-1.2182	0.00534335
Si015980m.g	No hit	-2.13717	0.00054408
Si016032m.g	No hit	1.07278	1.47587e-08
Si016036m.g	Seita.6G047000.1	1.45404	0.000314125
Si016045m.g	No hit	2.3555	1.43343e-29
Si016059m.g	Seita.1G097800.1	1.22515	4.47221e-99
Si016147m.g	Seita.1G090900.1	1.04617	2.42571e-21
Si016171m.g	Seita.1G343600.1	1.00399	2.86017e-14
Si016201m.g	Seita.1G246000.1	2.01962	0.00700218
Si016251m.g	Seita.1G025600.1	1.0937	4.84975e-10
Si016266m.g	Seita.1G126200.1	1.96744	6.7324e-12
Si016274m.g	Seita.1G334700.1	5.71071	2.02888e-68
Si016316m.g	Seita.1G174800.1	1.13006	2.87269e-06
Si016382m.g	No hit	1.1535	3.02933e-08
Si016385m.g	Seita.1G232500.1	-1.05927	2.65979e-06
Si016437m.g	Seita.1G007700.1	-1.40052	4.47691e-15
Si016442m.g	Seita.1G133500.1	1.26665	1.33462e-28
Si016486m.g	Seita.1G015800.1	3.74044	2.72545e-08
Si016511m.g	Seita.1G271500.1	1.77723	6.3656e-06
Si016526m.g	Seita.1G082600.1	1.34861	0.00163605
Si016532m.g	Seita.1G053800.1	1.28462	1.46569e-08
Si016533m.g	Seita.1G073300.1	1.41012	0.00057482
Si016550m.g	Seita.1G230000.1	2.15932	1.88563e-05
Si016558m.g	Seita.1G232200.1	6.66989	0.00637942
Si016595m.g	Seita.1G095500.1	1.07391	1.37937e-08
Si016612m.g	Seita.1G121600.1	1.02437	2.03453e-11
Si016614m.g	Seita.1G091300.1	1.04136	2.82992e-15
Si016654m.g	Seita.1G244900.1	-1.93291	6.66089e-10
Si016677m.g	Seita.1G156400.1	1.04688	0.000438323
Si016682m.g	Seita.1G284300.1	1.23076	1.27975e-09
Si016697m.g	Seita.1G278800.1	1.03426	0.00339493
Si016715m.g	Seita.1G331300.1	1.75112	9.93854e-118
Si016725m.g	Seita.1G257200.1	1.82364	0.00864789
Si016767m.g	Seita.1G283300.1	-1.20676	3.58809e-05
Si016810m.g	Seita.1G130600.1	2.08688	8.16693e-11
Si016817m.g	Seita.1G065800.1	-1.25065	7.36566e-27
Si016857m.g	Seita.1G086900.1	-2.09633	0.00139988
Si016877m.g	Seita.1G245800.1	1.03693	5.56352e-26
Si016889m.g	Seita.1G207000.1	-2.20078	4.01689e-109
Si016920m.g	Seita.1G346800.1	7.19162	0.0017497
Si016948m.g	Seita.1G297100.1	1.04409	2.21347e-11
Si016953m.g	Seita.1G099100.1	-1.1131	0.00511488
Si017022m.g	Seita.1G370600.1	1.84599	0.00415049
Si017045m.g	Seita.1G325700.1	3.10654	3.09876e-05
Si017050m.g	Seita.1G253300.1	-1.21312	1.29589e-47
Si017055m.g	Seita.1G325500.1	1.96531	0.000102461
Si017082m.g	Seita.1G221800.1	-1.6708	7.10153e-97
Si017089m.g	Seita.1G214300.1	2.64733	6.18387e-23
Si017096m.g	No hit	-6.80859	0.00481584
Si017115m.g	Seita.1G112800.1	-1.29537	1.86507e-14
Si017123m.g	Seita.1G230800.1	1.16367	2.3886e-10
Si017135m.g	Seita.1G375800.1	1.23659	5.22494e-08
Si017144m.g	Seita.1G164000.1	2.49956	0.00547286
Si017170m.g	Seita.1G369500.1	-1.02526	0.00153382
Si017171m.g	Seita.1G249900.1	2.11654	0.000209321
Si017194m.g	No hit	1.44319	5.46263e-09
Si017214m.g	Seita.1G233800.1	-1.03606	2.51014e-103
Si017289m.g	Seita.1G275400.1	1.13676	1.25217e-12
Si017419m.g	Seita.1G298300.1	-2.49035	0.00277271
Si017443m.g	Seita.1G062100.1	1.06958	2.96852e-13
Si017448m.g	Seita.1G077100.1	1.18074	2.25209e-05
Si017546m.g	Seita.1G103600.1	7.10974	0.00222005
Si017549m.g	Seita.1G145200.1	-1.13918	0.00108235
Si017558m.g	Seita.1G364700.1	-1.07948	3.44888e-106
Si017587m.g	Seita.1G325000.1	1.76174	0.000159883
Si017596m.g	Seita.1G245900.1	1.25822	1.08789e-18
Si017617m.g	Seita.1G295700.1	-1.25207	3.53881e-05
Si017621m.g	Seita.1G003300.1	6.61158	0.00856416
Si017684m.g	Seita.1G106200.1	-2.4246	1.43787e-24
Si017691m.g	Seita.1G081100.1	-1.40336	6.34213e-22
Si017708m.g	Seita.1G170200.1	3.77448	0.00336765
Si017709m.g	Seita.1G241300.1	-1.44395	4.91962e-10
Si017722m.g	No hit	-1.48299	0.00805779
Si017726m.g	Seita.1G286500.1	1.10995	0.000120266
Si017742m.g	Seita.1G332100.1	-2.22806	3.64391e-20
Si017761m.g	Seita.1G326100.1	1.2892	6.80691e-08
Si017772m.g	Seita.1G080900.1	-2.17349	3.24543e-08
Si017774m.g	Seita.1G013500.1	1.43454	0.000106852
Si017780m.g	Seita.1G023100.1	-1.33483	4.83169e-40
Si017788m.g	Seita.1G294800.1	2.53329	9.09293e-09
Si017795m.g	Seita.1G203900.1	2.44323	0.000112204
Si017813m.g	Seita.1G023000.1	-1.06653	1.84439e-05
Si017879m.g	Seita.1G325900.1	7.02293	0.00284366
Si017919m.g	Seita.1G031100.1	-1.82495	0.00605627
Si017930m.g	Seita.1G260700.1	6.55082	0.00856416
Si017963m.g	Seita.1G125500.1	-1.74287	8.11578e-08
Si017975m.g	Seita.1G267200.1	1.01755	9.56116e-29
Si017991m.g	Seita.1G372300.1	1.52008	7.08528e-06
Si018077m.g	Seita.1G248900.1	-1.13022	2.20035e-07
Si018144m.g	Seita.1G330800.1	5.48584	1.16365e-05
Si018175m.g	No hit	-1.30682	1.92974e-06
Si018278m.g	Seita.1G317600.1	-1.06289	2.88155e-09
Si018279m.g	Seita.1G178300.1	1.61006	0.0023483
Si018284m.g	No hit	1.40252	1.49789e-05
Si018341m.g	Seita.1G184500.1	-1.18299	3.34013e-119
Si018391m.g	Seita.1G123600.1	-1.76386	6.66643e-55
Si018413m.g	Seita.1G284400.1	1.30063	0.000467235
Si018428m.g	Seita.1G030200.1	1.56936	1.60467e-05
Si018436m.g	Seita.1G289500.1	1.07273	4.18362e-13
Si018460m.g	Seita.1G375600.1	1.09846	0.00532796
Si018499m.g	Seita.1G035400.1	1.09685	0.000270752
Si018522m.g	Seita.1G019800.1	-1.19844	0.00707949
Si018567m.g	Seita.1G179500.1	-1.6305	1.98008e-277
Si018623m.g	No hit	1.89529	0.000624392
Si018682m.g	No hit	8.49154	2.24245e-05
Si018719m.g	Seita.1G242700.1	-3.29696	0.00320568
Si018741m.g	No hit	-6.64663	0.00856416
Si018745m.g	Seita.1G272100.1	1.79096	0.000299728
Si018877m.g	No hit	1.55413	8.25412e-16
Si018897m.g	Seita.1G206000.1	1.44816	0.0077317
Si018931m.g	No hit	-3.9285	0.000340929
Si018962m.g	No hit	-4.99135	1.17e-08
Si019000m.g	No hit	2.94016	0.00374423
Si019014m.g	No hit	-2.52749	7.6843e-05
Si019060m.g	No hit	1.4307	9.77434e-13
Si019126m.g	Seita.1G364800.1	-2.29172	3.01112e-09
Si019137m.g	Seita.1G206400.1	-1.42844	2.21438e-07
Si019277m.g	Seita.1G349700.1	-2.23458	9.9198e-23
Si019285m.g	No hit	-7.69572	0.000341383
Si019288m.g	Seita.1G299600.1	3.46665	0.00881945
Si019338m.g	Seita.1G174900.1	2.72439	2.31354e-39
Si019364m.g	Seita.1G340600.1	1.50638	0.00336311
Si019430m.g	Seita.1G053900.1	-1.04674	2.12299e-50
Si019503m.g	Seita.1G217900.1	1.51051	2.15036e-90
Si019564m.g	No hit	-1.52679	0.000755058
Si019639m.g	Seita.1G113800.1	-7.38925	0.000900684
Si019651m.g	Seita.1G029200.1	-2.58173	3.58785e-05
Si019791m.g	Seita.1G211700.1	1.00741	4.25023e-07
Si019798m.g	No hit	1.08985	0.000436992
Si019860m.g	No hit	1.37133	0.00480489
Si020001m.g	No hit	-1.33789	1.01385e-41
Si020046m.g	Seita.1G098800.1	1.27854	2.21832e-11
Si020049m.g	Seita.1G308900.1	-1.19117	5.58712e-11
Si020115m.g	Seita.1G139400.1	7.44635	0.000732646
Si020125m.g	No hit	-1.81149	0.00053832
Si020160m.g	Seita.1G279400.1	-1.07635	2.36214e-07
Si020169m.g	Seita.1G209700.1	1.09207	5.3663e-05
Si020176m.g	Seita.1G327100.1	1.28996	0.00519354
Si020187m.g	No hit	-1.11943	0.00341204
Si020195m.g	Seita.1G265100.1	-1.14132	1.18193e-26
Si020214m.g	Seita.1G234500.1	-1.15231	3.03989e-81
Si020240m.g	Seita.1G108600.1	-1.42989	4.26324e-05
Si020294m.g	No hit	1.2954	1.07287e-10
Si020407m.g	No hit	-1.43119	0.00295642
Si020426m.g	No hit	3.06634	0.00501501
Si020463m.g	Seita.1G038600.1	3.49751	0.00743482
Si020488m.g	No hit	1.51671	0.00589327
Si020493m.g	No hit	1.12113	6.1291e-62
Si020509m.g	No hit	-3.59752	1.28433e-08
Si020530m.g	No hit	2.34243	0.00447864
Si020558m.g	No hit	1.23125	1.05953e-07
Si020602m.g	No hit	3.06022	7.93209e-06
Si020603m.g	No hit	1.47262	0.00756406
Si020611m.g	No hit	1.81791	0.000948991
Si020632m.g	No hit	-2.98158	5.97974e-05
Si020645m.g	No hit	1.56961	1.05721e-09
Si020663m.g	Seita.J027000.1	-1.05488	1.49833e-179
Si020695m.g	Seita.J003100.1	-1.59871	1.07645e-07
Si020699m.g	Seita.J003300.1	-1.01535	3.18215e-20
Si020710m.g	Seita.J001800.1	-1.06064	0.00025025
Si020741m.g	No hit	-1.02897	5.72913e-06
Si020843m.g	No hit	-1.06786	1.27242e-23
Si020849m.g	No hit	-1.02224	1.01695e-13
Si020867m.g	Seita.J016400.1	-1.15099	1.90975e-09
Si020873m.g	No hit	-1.01581	1.34452e-13
Si020900m.g	Seita.J028200.1	-1.2278	5.35312e-05
Si020910m.g	Seita.J028800.1	-7.20755	0.0017497
Si020961m.g	Seita.3G223900.1	1.12415	2.52356e-08
Si020981m.g	Seita.3G107100.1	1.35748	1.59581e-08
Si021032m.g	Seita.3G195000.1	1.26677	0.00118558
Si021039m.g	Seita.3G070600.1	1.02033	1.88082e-45
Si021041m.g	Seita.3G388700.1	1.31195	1.73252e-26
Si021046m.g	Seita.3G241400.1	1.02072	0.000630115
Si021063m.g	Seita.3G193100.1	1.84745	1.08937e-29
Si021093m.g	Seita.3G402100.1	1.28831	9.52213e-30
Si021101m.g	Seita.3G200200.1	1.20502	1.43144e-08
Si021104m.g	Seita.3G310900.1	1.38169	1.88443e-13
Si021108m.g	Seita.3G054200.1	1.13541	1.12387e-66
Si021144m.g	Seita.3G175700.1	1.18997	0.00149978
Si021151m.g	Seita.3G310300.1	1.30089	8.35964e-32
Si021179m.g	Seita.3G150400.1	1.19823	1.35705e-74
Si021203m.g	Seita.3G408600.1	2.97014	4.71764e-06
Si021232m.g	Seita.3G096200.1	-1.08296	1.89078e-08
Si021245m.g	Seita.3G391600.1	1.66546	0.00365529
Si021268m.g	Seita.3G325300.1	1.07384	0.000245805
Si021287m.g	Seita.3G229000.1	-1.34532	3.10588e-14
Si021377m.g	Seita.3G340800.1	1.40066	3.70092e-06
Si021378m.g	Seita.3G042600.1	-1.17961	2.70504e-10
Si021404m.g	Seita.3G339100.1	1.1927	1.419e-54
Si021406m.g	Seita.3G260100.1	-1.29322	2.10709e-07
Si021410m.g	Seita.3G050700.1	3.54303	2.45241e-07
Si021417m.g	Seita.3G408400.1	3.88432	0.00252567
Si021468m.g	Seita.3G189100.1	2.02369	3.3049e-09
Si021497m.g	Seita.3G064200.1	1.90583	9.47493e-07
Si021506m.g	Seita.3G067200.1	-2.44628	1.0336e-20
Si021529m.g	Seita.3G240900.1	1.0495	2.44302e-15
Si021592m.g	Seita.3G218000.1	-1.58732	4.67116e-11
Si021596m.g	Seita.3G337400.1	2.58962	0.000180326
Si021601m.g	Seita.3G297100.1	4.19345	1.28361e-24
Si021602m.g	Seita.3G093400.1	-2.35213	1.13829e-05
Si021641m.g	Seita.3G152100.1	1.87938	2.67536e-17
Si021644m.g	Seita.3G017400.1	1.00762	1.87754e-14
Si021687m.g	Seita.3G027900.1	1.52106	2.51722e-15
Si021728m.g	Seita.3G407300.1	1.07152	9.33516e-17
Si021736m.g	Seita.3G010200.1	3.3162	0
Si021767m.g	Seita.3G260700.1	1.82092	7.03684e-05
Si021780m.g	Seita.3G356000.1	-2.48444	1.06217e-10
Si021795m.g	Seita.3G247600.1	1.22535	0.00176699
Si021827m.g	Seita.3G348400.1	7.51157	0.00059992
Si021854m.g	Seita.3G223100.1	-1.19678	1.18406e-07
Si021870m.g	Seita.3G113400.1	1.11189	0.00407586
Si021912m.g	Seita.3G171300.1	1.00072	0.00105543
Si021919m.g	Seita.3G337300.1	1.60753	0.00169443
Si021923m.g	Seita.3G077100.1	3.16389	1.58491e-12
Si021954m.g	Seita.3G148600.1	1.24344	2.42181e-09
Si021981m.g	Seita.3G155200.1	4.20037	0.00242194
Si022014m.g	Seita.3G260800.1	1.67336	3.79141e-11
Si022053m.g	Seita.3G131300.1	1.53967	3.52839e-14
Si022059m.g	Seita.3G131400.1	1.29046	1.1455e-06
Si022063m.g	Seita.3G330800.1	-1.10727	5.53755e-06
Si022097m.g	Seita.3G249000.1	1.01732	2.44247e-07
Si022099m.g	Seita.3G029000.1	2.07767	6.19576e-15
Si022101m.g	Seita.3G353000.1	-1.71505	2.34291e-08
Si022106m.g	Seita.3G224800.1	1.23543	0.000980356
Si022109m.g	Seita.3G054100.1	-1.20798	6.28026e-35
Si022172m.g	Seita.3G158500.1	-1.12516	1.15384e-15
Si022183m.g	Seita.3G264300.1	3.09617	0.00567944
Si022210m.g	Seita.3G357700.1	1.84115	3.70556e-21
Si022226m.g	Seita.3G070700.1	2.3094	2.98792e-06
Si022227m.g	No hit	1.32024	1.00775e-05
Si022232m.g	Seita.3G244500.1	-2.85139	0.00496567
Si022243m.g	Seita.3G139000.1	1.76957	0.00348862
Si022262m.g	Seita.3G063900.1	1.14686	6.47614e-15
Si022299m.g	Seita.3G122800.1	1.0742	6.72667e-49
Si022372m.g	Seita.3G227300.1	1.08948	3.11754e-11
Si022381m.g	Seita.3G237100.1	1.8395	2.69975e-05
Si022399m.g	Seita.3G151800.1	-1.03984	2.45363e-28
Si022421m.g	Seita.3G178900.1	-3.16931	6.53351e-19
Si022422m.g	Seita.3G179100.1	-2.58482	0.00780632
Si022442m.g	Seita.3G155600.1	2.44429	1.6493e-05
Si022452m.g	Seita.3G037000.1	-1.37069	0.000679953
Si022455m.g	Seita.3G179200.1	-1.78291	0.00489773
Si022464m.g	Seita.3G060900.1	-1.33189	3.86252e-26
Si022468m.g	No hit	1.21637	0.00535998
Si022485m.g	Seita.3G086600.1	-1.92658	1.71282e-09
Si022499m.g	Seita.3G093900.1	-1.06585	4.60794e-09
Si022502m.g	Seita.3G071200.1	1.60408	5.64894e-06
Si022513m.g	Seita.3G246300.1	1.06785	5.21914e-33
Si022514m.g	Seita.3G005200.1	1.97439	3.25297e-39
Si022518m.g	Seita.3G260500.1	-1.07493	4.27547e-12
Si022523m.g	Seita.3G324000.1	-6.64663	0.00856416
Si022570m.g	Seita.3G169400.1	1.07839	1.16365e-09
Si022572m.g	Seita.3G173700.1	1.45721	0.000157951
Si022579m.g	Seita.3G364000.1	-1.00563	4.15084e-06
Si022583m.g	Seita.3G294100.1	1.45251	2.04184e-27
Si022594m.g	Seita.3G233500.1	-1.119	0.000582966
Si022606m.g	Seita.3G263500.1	-1.45245	5.19593e-45
Si022624m.g	Seita.3G124200.1	-1.05463	7.73398e-15
Si022625m.g	Seita.3G315000.1	1.31763	1.19804e-27
Si022633m.g	Seita.3G226700.1	-2.0105	0.000400597
Si022648m.g	Seita.3G136800.1	-1.30523	0.000357146
Si022669m.g	Seita.3G004800.1	2.94862	7.15316e-27
Si022675m.g	No hit	-1.00228	2.18611e-09
Si022676m.g	Seita.3G130800.1	1.74954	0.00111041
Si022692m.g	Seita.3G260600.1	-1.56886	9.53297e-59
Si022703m.g	Seita.3G379900.1	9.43173	6.51161e-07
Si022710m.g	Seita.3G147200.1	-1.18291	1.77212e-10
Si022712m.g	Seita.3G096100.1	-1.23953	2.53979e-08
Si022730m.g	Seita.3G161500.1	-1.27396	3.22275e-07
Si022747m.g	Seita.3G386200.1	2.30462	1.06168e-43
Si022756m.g	Seita.3G347200.1	1.37873	1.14786e-05
Si022805m.g	Seita.3G049100.1	-1.56157	9.70539e-06
Si022812m.g	Seita.3G186600.1	-1.66723	2.79318e-12
Si022826m.g	Seita.3G062400.1	1.1642	8.35781e-124
Si022840m.g	Seita.3G320700.1	1.5256	1.05031e-06
Si022844m.g	Seita.3G123300.1	1.58132	0.00530328
Si022904m.g	Seita.3G043600.1	1.92683	3.61616e-20
Si022908m.g	Seita.3G110200.1	-1.72177	2.50735e-32
Si022924m.g	Seita.3G319900.1	1.75631	8.69313e-68
Si022961m.g	Seita.3G110500.1	-1.16941	2.20775e-24
Si022982m.g	Seita.3G235900.1	1.04557	1.06468e-07
Si023075m.g	Seita.3G144300.1	-1.00056	0.00563496
Si023108m.g	Seita.3G250600.1	1.83397	3.34256e-06
Si023116m.g	Seita.3G230200.1	1.3163	3.76523e-15
Si023152m.g	Seita.3G250700.1	-2.33865	1.40448e-05
Si023158m.g	Seita.3G038500.1	3.29318	6.4802e-15
Si023186m.g	Seita.3G038400.1	1.40738	4.5289e-07
Si023188m.g	Seita.3G038700.1	1.28464	0.00220595
Si023191m.g	Seita.3G038600.1	1.93461	1.86728e-15
Si023196m.g	Seita.3G057800.1	1.99273	1.89343e-08
Si023291m.g	Seita.3G272800.1	3.65836	1.57328e-06
Si023313m.g	No hit	1.43715	0.00144948
Si023322m.g	Seita.3G146800.1	-1.21359	3.55119e-19
Si023339m.g	Seita.3G168200.1	3.66181	9.10865e-09
Si023380m.g	Seita.3G030500.1	1.22252	1.20605e-39
Si023413m.g	Seita.3G190500.1	3.66635	2.36893e-05
Si023469m.g	No hit	-1.60106	3.8433e-05
Si023482m.g	No hit	2.44785	1.72466e-08
Si023493m.g	Seita.3G084500.1	-1.37911	1.36631e-16
Si023510m.g	No hit	-6.90727	0.00368003
Si023518m.g	Seita.3G341400.1	-2.02215	0.000241441
Si023520m.g	Seita.3G341300.1	-2.02215	0.000241441
Si023547m.g	Seita.3G166600.1	-1.26567	1.0399e-05
Si023558m.g	No hit	-1.20471	2.45983e-05
Si023649m.g	Seita.3G326300.1	-1.52803	9.56767e-06
Si023681m.g	Seita.3G156000.1	-6.80859	0.00481584
Si023699m.g	Seita.3G024000.1	-1.37453	1.11138e-05
Si023739m.g	Seita.3G344500.1	1.78453	7.95159e-16
Si023740m.g	Seita.3G344300.1	2.44628	8.96116e-33
Si023764m.g	Seita.3G162200.1	1.68804	0.00811773
Si023769m.g	Seita.3G089400.1	2.43339	0.000363055
Si023793m.g	Seita.3G179900.1	7.71909	0.000341383
Si023880m.g	No hit	1.51558	6.89416e-10
Si023882m.g	No hit	-2.03842	0.000525522
Si023920m.g	Seita.3G354300.1	5.69652	0.00138857
Si023963m.g	No hit	-1.47133	0.00432343
Si023980m.g	Seita.3G314000.1	1.91987	0.000997268
Si024085m.g	Seita.3G071500.1	3.31003	0.00535262
Si024198m.g	No hit	-1.06571	4.40707e-07
Si024202m.g	Seita.3G339700.1	-2.2198	0.000149527
Si024241m.g	Seita.3G100200.1	2.43018	0.0083453
Si024344m.g	Seita.3G278400.1	-6.7566	0.00637942
Si024352m.g	Seita.3G021800.1	1.52029	0.00799451
Si024360m.g	Seita.3G007000.1	3.68839	0.00442948
Si024476m.g	Seita.3G099900.1	7.15126	0.0017497
Si024492m.g	No hit	-1.41241	1.20296e-17
Si024576m.g	Seita.3G158300.1	2.36798	1.35093e-07
Si024579m.g	Seita.3G025800.1	-1.16373	0.00477611
Si024588m.g	Seita.3G141400.1	-2.17725	1.07617e-10
Si024651m.g	No hit	-4.83693	0.00820351
Si024674m.g	Seita.3G348200.1	-2.6355	0.00955584
Si024786m.g	Seita.3G350800.1	-1.36491	0.00196786
Si024803m.g	No hit	1.58441	6.14797e-50
Si024947m.g	Seita.3G209900.1	1.41669	3.55891e-18
Si024985m.g	Seita.3G168500.1	1.27405	0.00865629
Si025026m.g	Seita.3G262600.1	1.99199	4.25321e-05
Si025036m.g	Seita.3G372400.1	-1.02692	5.0563e-05
Si025081m.g	Seita.3G188500.1	-1.498	9.56976e-06
Si025088m.g	Seita.3G112500.1	8.06159	0.000108555
Si025094m.g	Seita.3G286300.1	-7.45598	0.000732646
Si025159m.g	Seita.3G190000.1	-1.00702	0.00668039
Si025168m.g	No hit	-1.49246	1.80987e-13
Si025205m.g	Seita.3G227200.1	3.65407	2.51631e-28
Si025214m.g	Seita.3G190600.1	2.9886	0.0063193
Si025273m.g	No hit	2.14991	0.000218845
Si025420m.g	No hit	1.1693	0.00267246
Si025486m.g	No hit	-1.32903	0.00129674
Si025489m.g	No hit	5.13991	0.000166766
Si025513m.g	No hit	1.1066	0.000214098
Si025551m.g	No hit	1.1693	0.00267246
Si025561m.g	No hit	-3.27953	0.00576264
Si025565m.g	No hit	1.03492	1.13314e-30
Si025635m.g	No hit	-1.20504	0.00694515
Si025721m.g	No hit	7.30634	0.00111513
Si025782m.g	No hit	-1.31914	0.00740372
Si025810m.g	Seita.8G100000.1	1.03737	3.7961e-26
Si025838m.g	Seita.8G157100.1	1.50174	7.01733e-05
Si025856m.g	Seita.8G208200.1	2.19703	1.51924e-05
Si025871m.g	Seita.8G025400.1	1.5452	1.23535e-89
Si025873m.g	Seita.8G123800.1	1.7407	2.47827e-05
Si025880m.g	Seita.8G128200.1	1.23515	9.40516e-07
Si025901m.g	Seita.8G085200.1	1.12428	0.000270408
Si025917m.g	Seita.8G089000.1	1.75091	2.10651e-13
Si025921m.g	Seita.8G118900.1	1.46564	5.38931e-05
Si025931m.g	Seita.8G141900.1	1.08826	1.67995e-31
Si025946m.g	Seita.8G183400.1	1.30437	0.00191579
Si025949m.g	Seita.8G200400.1	1.29621	0.00353261
Si025965m.g	No hit	1.05782	7.00635e-05
Si025966m.g	No hit	1.77187	3.80274e-34
Si025969m.g	Seita.8G236600.1	1.01994	1.71633e-17
Si025970m.g	Seita.8G217900.1	1.09464	5.6493e-08
Si025972m.g	Seita.8G088200.1	1.27567	2.89189e-11
Si025978m.g	Seita.8G196400.1	-2.08345	3.76382e-12
Si025984m.g	Seita.8G050200.1	1.47017	1.64642e-18
Si025991m.g	Seita.8G205400.1	-1.75223	2.47863e-06
Si026026m.g	No hit	2.71362	0.00666332
Si026028m.g	Seita.8G134100.1	1.32924	7.86819e-08
Si026034m.g	Seita.8G191400.1	-1.91809	3.15093e-15
Si026041m.g	Seita.8G179300.1	-2.12915	6.27952e-12
Si026046m.g	Seita.8G241700.1	1.10685	7.46083e-66
Si026055m.g	Seita.8G194000.1	1.0899	0.000102089
Si026064m.g	Seita.8G158600.1	1.49033	5.35904e-82
Si026072m.g	Seita.8G081300.1	-1.15009	6.81338e-08
Si026088m.g	Seita.8G153500.1	-1.04266	1.00948e-17
Si026091m.g	Seita.8G057400.1	-2.46257	1.00097e-05
Si026099m.g	Seita.8G230000.1	-1.2634	3.22048e-11
Si026109m.g	Seita.8G211600.1	-1.94695	3.88869e-146
Si026121m.g	Seita.8G210000.1	-1.47207	3.79378e-25
Si026123m.g	Seita.8G210700.1	-1.36335	1.37856e-12
Si026130m.g	Seita.8G012100.1	1.6585	8.06457e-30
Si026132m.g	Seita.8G115500.1	-1.06681	4.46527e-52
Si026161m.g	Seita.8G212000.1	-1.91005	3.57984e-76
Si026162m.g	Seita.8G211500.1	7.87593	0.000203569
Si026172m.g	Seita.8G252500.1	3.78968	0.00365261
Si026185m.g	Seita.8G192000.1	-3.88223	0.000432488
Si026194m.g	Seita.8G132600.1	3.23695	6.84012e-28
Si026201m.g	Seita.8G227300.1	1.35267	9.84626e-55
Si026209m.g	Seita.8G121800.1	-2.74497	2.28848e-14
Si026211m.g	Seita.8G209800.1	-1.90759	9.67525e-98
Si026246m.g	Seita.8G101900.1	-1.22453	0.00723746
Si026269m.g	Seita.8G205000.1	-1.42585	6.00852e-06
Si026271m.g	Seita.8G209200.1	-2.03981	1.52682e-14
Si026272m.g	Seita.8G200200.1	-3.1199	7.33838e-23
Si026276m.g	Seita.8G134800.1	1.27665	4.23806e-25
Si026278m.g	Seita.8G160600.1	-1.71993	3.41489e-05
Si026280m.g	Seita.8G136400.1	1.36349	0.0064485
Si026282m.g	Seita.8G247500.1	-2.91638	3.98821e-91
Si026295m.g	Seita.8G047400.1	-1.40077	1.53038e-21
Si026302m.g	Seita.8G020600.1	2.61031	1.01294e-06
Si026304m.g	Seita.8G226800.1	1.85499	1.50483e-12
Si026316m.g	Seita.8G065700.1	-1.15561	6.6984e-07
Si026328m.g	Seita.8G188300.1	3.8071	1.239e-05
Si026329m.g	Seita.8G225100.1	3.40016	1.23008e-05
Si026337m.g	Seita.8G078900.1	-1.10451	1.32762e-09
Si026342m.g	Seita.8G060900.1	2.18637	1.2845e-45
Si026347m.g	Seita.8G170400.1	-1.19335	1.12828e-25
Si026359m.g	Seita.8G139500.1	-2.15727	2.84418e-23
Si026370m.g	Seita.8G214400.1	1.55424	0.000144565
Si026384m.g	Seita.8G150700.1	3.60349	1.28288e-37
Si026386m.g	No hit	2.31533	0.00700216
Si026407m.g	Seita.8G074800.1	1.18662	8.34511e-14
Si026409m.g	Seita.8G132000.1	1.02942	0.0056652
Si026442m.g	Seita.8G192300.1	-4.91175	2.5682e-06
Si026445m.g	Seita.8G002700.1	-1.41947	9.93547e-12
Si026453m.g	Seita.8G140100.1	-2.33024	9.40972e-05
Si026457m.g	Seita.8G139900.1	-1.12489	0.00845979
Si026463m.g	Seita.8G140200.1	-1.61465	7.76032e-73
Si026489m.g	Seita.8G204100.1	-1.16613	2.94695e-23
Si026499m.g	Seita.8G082100.1	-1.35643	0.00136153
Si026501m.g	No hit	-1.08323	0.00137806
Si026507m.g	Seita.8G046800.1	1.21704	9.00478e-05
Si026512m.g	Seita.8G226500.1	-2.43626	6.4498e-11
Si026522m.g	Seita.8G044800.1	-1.65428	0.00016475
Si026529m.g	Seita.8G093100.1	1.96909	0.000310268
Si026530m.g	Seita.8G008100.1	3.06694	6.10944e-24
Si026548m.g	Seita.8G108400.1	2.70504	1.30583e-07
Si026562m.g	Seita.8G125700.1	-1.06001	4.76747e-49
Si026569m.g	Seita.8G110200.1	3.54123	0.00663559
Si026599m.g	Seita.8G118500.1	-1.07038	7.45033e-09
Si026609m.g	Seita.8G147300.1	-1.46861	0.000554465
Si026619m.g	Seita.8G089400.1	1.28494	4.38171e-22
Si026622m.g	Seita.8G003100.1	-1.00128	0.00766898
Si026623m.g	Seita.8G089700.1	1.11186	1.72988e-12
Si026631m.g	No hit	-3.00428	0.000202204
Si026633m.g	Seita.8G147900.1	-1.53009	6.97041e-54
Si026638m.g	Seita.8G177600.1	-1.27779	0.00774715
Si026657m.g	No hit	8.55479	1.78517e-05
Si026677m.g	Seita.8G122400.1	-1.34261	0.00685765
Si026681m.g	Seita.8G136300.1	2.09385	1.20977e-08
Si026752m.g	Seita.8G180600.1	1.46534	2.17498e-16
Si026761m.g	Seita.8G217200.1	1.20057	0.000442786
Si026762m.g	Seita.8G216200.1	1.44726	6.04393e-78
Si026803m.g	Seita.8G244100.1	1.57681	1.83884e-50
Si026816m.g	Seita.8G008300.1	1.64721	5.87693e-06
Si026847m.g	Seita.8G140500.1	1.3946	5.25903e-05
Si026867m.g	Seita.8G096800.1	-3.53283	0.00765062
Si026884m.g	Seita.8G107000.1	-1.14644	1.89208e-06
Si026894m.g	No hit	-1.16152	0.00705821
Si026898m.g	Seita.8G203700.1	1.0692	1.16026e-10
Si026907m.g	Seita.8G056700.1	-1.06466	1.43961e-15
Si026926m.g	Seita.8G115400.1	1.48488	1.50395e-06
Si026930m.g	No hit	-1.06086	1.16418e-05
Si026932m.g	Seita.8G215100.1	-1.1941	1.70028e-127
Si026935m.g	Seita.8G201700.1	-1.03104	1.32943e-175
Si026998m.g	Seita.8G087600.1	1.18082	5.63881e-09
Si027006m.g	Seita.8G032000.1	-3.07673	1.39099e-95
Si027017m.g	Seita.8G013500.1	-1.29261	3.93663e-179
Si027023m.g	Seita.8G218300.1	3.73465	0.000706867
Si027045m.g	No hit	1.3121	5.11224e-07
Si027048m.g	Seita.8G219800.1	2.90436	0.00745805
Si027083m.g	No hit	-1.47808	0.00281246
Si027091m.g	No hit	1.13845	0.0012325
Si027106m.g	Seita.8G165100.1	2.93306	2.14896e-11
Si027111m.g	Seita.8G165300.1	5.00166	1.19051e-69
Si027116m.g	Seita.8G164800.1	2.74888	1.38769e-07
Si027118m.g	Seita.8G251800.1	1.17418	4.80106e-05
Si027121m.g	Seita.8G099400.1	2.6255	2.40233e-08
Si027123m.g	No hit	1.21892	5.8113e-09
Si027134m.g	No hit	-3.14952	4.50871e-47
Si027136m.g	No hit	-1.01458	9.01886e-12
Si027158m.g	No hit	1.1952	0.00218486
Si027181m.g	No hit	-2.01884	2.28979e-06
Si027247m.g	No hit	2.76659	3.09475e-17
Si027260m.g	No hit	1.27583	0.000542138
Si027344m.g	No hit	1.48688	0.000340751
Si027361m.g	Seita.8G127000.1	1.43931	4.07186e-08
Si027427m.g	Seita.8G096400.1	-1.0879	1.94846e-05
Si027450m.g	Seita.8G107300.1	-1.35323	0.0043841
Si027545m.g	Seita.8G018100.1	-1.17101	0.00125144
Si027571m.g	No hit	-1.92515	1.28446e-242
Si027594m.g	Seita.8G150500.1	6.61811	1.75728e-08
Si027700m.g	Seita.8G224600.1	1.75789	2.71893e-06
Si027724m.g	No hit	3.4302	2.28198e-07
Si027805m.g	Seita.8G214300.1	-1.27507	5.26063e-20
Si027833m.g	Seita.8G123500.1	7.4126	0.000900684
Si027866m.g	Seita.8G205500.1	-1.13334	0.00272862
Si027907m.g	No hit	2.93715	2.3808e-10
Si027934m.g	Seita.8G085300.1	1.07458	5.0905e-15
Si027976m.g	Seita.8G216400.1	3.0335	3.79939e-05
Si027980m.g	Seita.8G237600.1	2.75239	0.0042542
Si028026m.g	Seita.8G204900.1	-1.57413	0.000806277
Si028033m.g	Seita.8G022800.1	1.12856	0.00164229
Si028073m.g	Seita.8G087300.1	1.15493	5.97062e-18
Si028083m.g	No hit	1.10149	6.59931e-13
Si028087m.g	Seita.8G168400.1	-1.39803	0.00277942
Si028101m.g	No hit	2.20721	8.96209e-08
Si028117m.g	Seita.8G151600.1	1.31008	0.000562741
Si028132m.g	No hit	-1.34269	1.83505e-172
Si028154m.g	Seita.8G206500.1	-4.20884	0.00442948
Si028158m.g	Seita.8G057200.1	-1.16223	0.000223323
Si028184m.g	Seita.8G226700.1	1.70193	5.55951e-10
Si028213m.g	Seita.8G139200.1	6.88205	0.00368003
Si028295m.g	Seita.8G072500.1	-3.80286	2.52732e-22
Si028303m.g	Seita.8G212400.1	-1.25084	2.29708e-07
Si028323m.g	No hit	1.67809	1.50587e-05
Si028349m.g	No hit	-1.62237	0.00453363
Si028352m.g	Seita.8G186500.1	-1.20041	0.00469181
Si028369m.g	Seita.8G186300.1	-2.26045	0.000560947
Si028377m.g	Seita.8G238000.1	-1.52875	1.17497e-16
Si028383m.g	Seita.8G224400.1	1.87648	7.22028e-08
Si028385m.g	Seita.8G072200.1	-3.22188	1.00028e-244
Si028438m.g	No hit	1.14872	3.85075e-08
Si028449m.g	No hit	1.62684	0.00453448
Si028471m.g	No hit	1.66634	8.39643e-05
Si028478m.g	No hit	1.63285	6.96024e-09
Si028499m.g	No hit	2.08166	3.53485e-08
Si028509m.g	Seita.8G171300.1	3.25862	0.000166671
Si028512m.g	Seita.8G172700.1	1.35639	0.000108884
Si028545m.g	No hit	8.52351	1.9987e-05
Si028579m.g	No hit	1.33667	6.40438e-07
Si028580m.g	No hit	2.18082	0.000112797
Si028585m.g	No hit	-2.59487	3.5212e-31
Si028605m.g	Seita.8G119000.1	1.81888	4.32874e-17
Si028628m.g	Seita.8G229000.1	1.09742	8.70694e-32
Si028748m.g	Seita.2G315000.1	1.0146	0.00325013
Si028781m.g	Seita.2G052900.1	1.28983	1.07292e-06
Si028790m.g	Seita.2G097500.1	-1.33616	1.47937e-10
Si028800m.g	Seita.2G058500.1	-1.10982	0.000190358
Si028810m.g	Seita.2G182000.1	1.09023	2.688e-11
Si028878m.g	Seita.2G183100.1	1.24	0.000979959
Si028885m.g	Seita.2G347800.1	-1.85671	1.93137e-05
Si028923m.g	Seita.2G175800.1	1.9241	0.00169942
Si028941m.g	Seita.2G207900.1	-2.88534	1.3122e-09
Si028950m.g	Seita.2G102900.1	-2.39328	0.00407744
Si028973m.g	Seita.2G040800.1	1.06552	4.88118e-18
Si028977m.g	Seita.2G211600.1	-1.32246	4.38453e-36
Si029011m.g	Seita.2G218700.1	-1.00964	3.83335e-09
Si029030m.g	Seita.2G000900.1	1.0104	0.0001297
Si029036m.g	Seita.2G434600.1	1.26633	1.48879e-05
Si029057m.g	Seita.2G244000.1	1.23425	3.97508e-15
Si029066m.g	Seita.2G243900.1	1.06285	4.32166e-42
Si029092m.g	Seita.2G013800.1	1.85868	2.7757e-15
Si029093m.g	Seita.2G435800.1	-1.18551	6.52821e-13
Si029111m.g	Seita.2G025600.1	1.4504	1.90775e-06
Si029117m.g	Seita.2G124600.1	-3.75471	0.0028298
Si029134m.g	Seita.2G025700.1	1.92907	1.16865e-12
Si029197m.g	Seita.2G342200.1	1.47542	1.91858e-05
Si029251m.g	Seita.2G375300.1	1.01718	0.00232731
Si029260m.g	Seita.2G174500.1	2.75201	0.00500095
Si029264m.g	Seita.2G269000.1	2.92036	9.68751e-06
Si029293m.g	Seita.2G015400.1	3.25631	9.23205e-05
Si029341m.g	Seita.2G337700.1	2.74301	0.00207613
Si029367m.g	Seita.2G368700.1	1.25781	2.72633e-16
Si029371m.g	Seita.2G060400.1	1.27216	7.85323e-20
Si029405m.g	Seita.2G139700.1	1.67765	2.7809e-08
Si029454m.g	Seita.2G070500.1	1.02939	2.18012e-09
Si029472m.g	Seita.2G213800.1	1.56068	1.44839e-07
Si029484m.g	Seita.2G434000.1	1.7737	2.02885e-07
Si029490m.g	Seita.2G175600.1	3.89529	0.00251672
Si029492m.g	Seita.2G038600.1	-1.61009	2.10971e-16
Si029494m.g	Seita.2G038800.1	-1.3802	0.00399421
Si029527m.g	Seita.2G070300.1	2.63112	3.66835e-10
Si029531m.g	Seita.2G404400.1	1.51842	0.00469321
Si029551m.g	Seita.2G368800.1	2.42708	1.71442e-19
Si029574m.g	Seita.2G070400.1	3.13549	0.006557
Si029575m.g	Seita.2G224300.1	1.07038	3.22227e-15
Si029576m.g	Seita.2G102800.1	-1.06005	2.27389e-11
Si029577m.g	Seita.2G306800.1	-1.07176	1.00759e-14
Si029578m.g	Seita.2G313300.1	-1.40489	4.8051e-05
Si029579m.g	Seita.2G145900.1	-1.33957	0.000114456
Si029580m.g	Seita.2G070100.1	1.82138	0.00230005
Si029585m.g	Seita.2G132800.1	-1.08891	9.53557e-15
Si029590m.g	Seita.2G284500.1	1.53342	4.06893e-09
Si029630m.g	Seita.2G008400.1	-2.28485	2.66878e-17
Si029636m.g	Seita.2G091100.1	1.78598	4.43547e-12
Si029662m.g	Seita.2G006200.1	1.73913	0.00623467
Si029668m.g	Seita.2G030200.1	-1.5166	4.32523e-07
Si029670m.g	Seita.2G324500.1	-1.10351	4.85283e-06
Si029697m.g	Seita.2G275500.1	1.6523	1.91269e-11
Si029721m.g	Seita.2G256300.1	1.89976	0.000731228
Si029739m.g	Seita.2G092900.1	-4.02592	0.00252236
Si029746m.g	Seita.2G263500.1	1.44614	0.00275451
Si029747m.g	Seita.2G184500.1	-1.20995	6.18157e-29
Si029769m.g	Seita.2G275600.1	-1.10807	3.23786e-07
Si029808m.g	Seita.2G226300.1	-1.17206	0.00486255
Si029846m.g	Seita.2G405500.1	1.08253	1.07043e-12
Si029858m.g	Seita.2G436100.1	-1.75964	3.6946e-05
Si029964m.g	Seita.2G151900.1	-3.00682	9.70339e-40
Si029973m.g	Seita.2G255500.1	2.70821	0.000118387
Si029975m.g	Seita.2G136600.1	1.67296	0.00222011
Si030003m.g	No hit	-1.22946	0.000898477
Si030047m.g	Seita.2G226100.1	-1.13039	4.36001e-08
Si030052m.g	Seita.2G154700.1	-1.44961	0.000224642
Si030063m.g	Seita.2G284400.1	-1.06797	8.25775e-05
Si030079m.g	Seita.2G196700.1	3.24905	3.29503e-20
Si030086m.g	Seita.2G078600.1	1.18461	1.64455e-67
Si030147m.g	Seita.2G165400.1	3.97088	0.00656863
Si030170m.g	Seita.2G108900.1	-1.14651	4.57234e-07
Si030206m.g	Seita.2G405900.1	1.04685	3.14915e-07
Si030223m.g	Seita.2G211200.1	2.25595	1.12036e-05
Si030227m.g	Seita.2G386900.1	-1.30616	2.36506e-08
Si030229m.g	Seita.2G166600.1	6.83187	0.00481584
Si030230m.g	Seita.2G307100.1	-1.61624	9.37246e-06
Si030252m.g	Seita.2G134400.1	-2.21404	5.09304e-104
Si030264m.g	Seita.2G038900.1	1.27222	2.28898e-10
Si030267m.g	Seita.2G436000.1	2.53004	1.90309e-06
Si030277m.g	Seita.2G382900.1	-1.39923	4.38172e-07
Si030289m.g	Seita.2G198800.1	5.74338	0.000457621
Si030337m.g	Seita.2G190600.1	-2.5507	1.46704e-17
Si030338m.g	Seita.2G148400.1	-1.55191	1.54863e-30
Si030339m.g	Seita.2G431000.1	2.81908	1.19597e-29
Si030354m.g	Seita.2G090200.1	1.85373	1.55029e-05
Si030381m.g	Seita.2G443600.1	-1.1353	3.48957e-05
Si030392m.g	Seita.2G440200.1	1.32584	2.84993e-44
Si030394m.g	Seita.2G436200.1	-1.2902	4.53587e-78
Si030397m.g	Seita.2G040900.1	1.1262	2.16857e-10
Si030411m.g	Seita.2G040600.1	1.50877	2.61583e-09
Si030428m.g	Seita.2G266900.1	-1.03093	2.51322e-08
Si030434m.g	Seita.2G411400.1	-1.27776	0.000487788
Si030442m.g	Seita.2G073400.1	-1.67858	9.39302e-05
Si030472m.g	Seita.2G376500.1	-1.03932	0.00483062
Si030526m.g	Seita.2G436400.1	1.12655	3.38585e-08
Si030527m.g	Seita.2G371600.1	-1.50529	4.33164e-10
Si030531m.g	Seita.2G179700.1	1.28711	2.0958e-09
Si030543m.g	Seita.2G366400.1	-1.03343	6.15851e-05
Si030562m.g	Seita.2G431300.1	1.1887	0.000192458
Si030565m.g	Seita.2G122800.1	-1.32666	2.70424e-14
Si030595m.g	No hit	1.29197	1.16024e-157
Si030608m.g	Seita.2G289100.1	-1.17074	8.66683e-05
Si030611m.g	Seita.2G229700.1	2.17019	9.63574e-17
Si030629m.g	No hit	-1.72598	1.79569e-05
Si030661m.g	Seita.2G128600.1	2.62418	3.23512e-18
Si030696m.g	Seita.2G419000.1	1.66764	6.0218e-52
Si030710m.g	Seita.2G285600.1	1.04996	8.13765e-06
Si030718m.g	Seita.2G291500.1	-1.03607	5.27502e-37
Si030750m.g	Seita.2G286400.1	-1.31247	1.36761e-09
Si030802m.g	Seita.2G002300.1	6.72592	0.00637942
Si030828m.g	Seita.2G250200.1	-1.55211	4.67359e-12
Si030896m.g	Seita.2G383000.1	3.58887	1.54282e-09
Si030913m.g	Seita.2G197500.1	1.55997	2.11345e-27
Si030987m.g	Seita.2G200900.1	-1.84545	0.00453369
Si031012m.g	No hit	-1.14427	2.3475e-44
Si031038m.g	Seita.2G341100.1	1.17499	6.57477e-06
Si031070m.g	No hit	-2.639	3.34004e-15
Si031075m.g	Seita.2G340900.1	1.7119	2.13371e-05
Si031091m.g	Seita.2G089100.1	2.75834	1.12197e-06
Si031105m.g	Seita.2G089200.1	2.83529	0.00570891
Si031108m.g	Seita.2G302400.1	1.17378	0.000329754
Si031142m.g	No hit	-1.15116	0.00743141
Si031143m.g	No hit	-1.54516	0.00019792
Si031154m.g	Seita.2G324900.1	-1.27243	6.16232e-09
Si031181m.g	Seita.2G412000.1	-1.18306	1.31825e-34
Si031213m.g	Seita.2G194000.1	-1.14417	9.23327e-06
Si031242m.g	Seita.2G024600.1	1.91622	3.3466e-145
Si031249m.g	Seita.2G000800.1	-1.34262	0.00220746
Si031252m.g	Seita.2G341200.1	1.76712	8.29493e-06
Si031257m.g	Seita.2G405300.1	-6.80859	0.00481584
Si031294m.g	Seita.2G115100.1	3.61669	0.0054041
Si031302m.g	Seita.2G029300.1	-1.10458	7.88003e-15
Si031345m.g	Seita.2G078300.1	-1.04746	2.81405e-43
Si031357m.g	Seita.2G187200.1	-1.72378	2.69151e-06
Si031429m.g	No hit	1.46752	1.66203e-07
Si031433m.g	Seita.2G026200.1	-1.19117	1.46579e-09
Si031444m.g	Seita.2G198100.1	1.34706	5.97687e-07
Si031490m.g	Seita.2G086400.1	1.52841	4.73625e-05
Si031532m.g	No hit	3.49561	7.91532e-25
Si031554m.g	No hit	-1.11142	0.0074027
Si031557m.g	Seita.2G355300.1	-1.15779	2.04506e-170
Si031562m.g	No hit	1.00653	1.2792e-08
Si031568m.g	Seita.2G379900.1	-1.30283	7.15222e-13
Si031613m.g	Seita.2G332300.1	-1.30723	0.00629014
Si031636m.g	No hit	1.1929	0.000169062
Si031675m.g	Seita.2G247600.1	1.00754	2.00844e-07
Si031680m.g	Seita.2G120100.1	7.30634	0.00111513
Si031681m.g	Seita.2G107100.1	7.82552	0.000240716
Si031935m.g	Seita.2G324800.1	1.26252	4.95493e-22
Si031992m.g	Seita.2G094000.1	-2.20365	0.00853506
Si032203m.g	Seita.2G379000.1	-1.15374	5.55195e-74
Si032387m.g	Seita.2G143400.1	1.46536	3.49268e-09
Si032403m.g	Seita.2G374400.1	-1.78708	3.39378e-08
Si032468m.g	No hit	2.63673	1.25764e-05
Si032502m.g	Seita.2G009000.1	-2.29742	0.0010778
Si032545m.g	Seita.2G410400.1	-1.46888	4.04107e-18
Si032573m.g	Seita.2G176800.1	1.18558	2.30582e-17
Si032585m.g	Seita.2G418400.1	-1.14525	2.45011e-30
Si032589m.g	Seita.2G380800.1	-1.08533	2.874e-17
Si032624m.g	Seita.2G323500.1	7.15126	0.0017497
Si032658m.g	Seita.2G106200.1	1.72993	2.44858e-08
Si032676m.g	Seita.2G355900.1	7.06698	0.00222005
Si032699m.g	Seita.2G034800.1	-1.61332	0.00360855
Si032707m.g	No hit	1.555	4.1611e-07
Si032714m.g	No hit	-1.55566	5.05862e-60
Si032721m.g	Seita.2G270400.1	3.14144	6.39663e-172
Si032735m.g	No hit	2.02833	0.000830609
Si032842m.g	Seita.2G369800.1	1.26533	0.00013979
Si032948m.g	Seita.2G110300.1	3.02194	1.44729e-22
Si032966m.g	Seita.2G089500.1	2.81801	0.00503101
Si033105m.g	Seita.2G216900.1	-1.71413	0.00273261
Si033128m.g	Seita.2G007300.1	1.43224	0.00106813
Si033160m.g	Seita.2G006400.1	1.20096	0.00548069
Si033246m.g	Seita.2G270000.1	1.37951	4.00709e-13
Si033272m.g	Seita.2G338000.1	1.04818	2.80674e-99
Si033293m.g	Seita.2G130600.1	2.29084	3.97408e-19
Si033297m.g	No hit	1.07948	1.2769e-13
Si033338m.g	No hit	1.80179	0.00143708
Si033353m.g	Seita.2G077600.1	-1.38106	3.20935e-22
Si033382m.g	Seita.2G292900.1	-1.00446	0.00588331
Si033396m.g	Seita.2G309500.1	-8.54676	1.78517e-05
Si033403m.g	Seita.2G150900.1	3.29576	1.14812e-24
Si033419m.g	No hit	1.02109	2.55435e-05
Si033459m.g	No hit	3.34759	1.67747e-35
Si033577m.g	No hit	1.16472	4.75304e-05
Si033610m.g	No hit	3.05811	0.000374217
Si033622m.g	No hit	1.37221	0.00183807
Si033752m.g	No hit	4.9183	0.00139115
Si033785m.g	No hit	-1.80366	0.000148855
Si033788m.g	No hit	-3.25607	9.10062e-16
Si033887m.g	Seita.9G446600.1	1.54496	1.38625e-24
Si033889m.g	Seita.9G499200.1	1.06316	8.3967e-15
Si033914m.g	Seita.9G061200.1	1.29523	9.07259e-135
Si033923m.g	Seita.9G561500.1	1.008	1.40139e-05
Si034002m.g	Seita.9G134600.1	1.03264	3.69688e-08
Si034054m.g	Seita.9G380100.1	1.04152	9.07977e-48
Si034102m.g	Seita.9G398900.1	-2.06685	0.0027278
Si034124m.g	Seita.9G331700.1	2.85808	1.39828e-07
Si034175m.g	Seita.9G127600.1	-1.53997	3.44173e-07
Si034186m.g	Seita.9G239300.1	1.47897	6.42822e-10
Si034282m.g	Seita.9G371700.1	-1.2563	0
Si034344m.g	Seita.9G192300.1	1.07196	3.8036e-11
Si034359m.g	Seita.9G224300.1	-1.0377	1.56533e-05
Si034362m.g	Seita.9G224200.1	-1.22138	6.36395e-25
Si034367m.g	Seita.9G154500.1	1.04739	2.23803e-19
Si034395m.g	No hit	1.63635	1.51838e-12
Si034452m.g	Seita.9G020000.1	1.03484	0.000528817
Si034589m.g	Seita.9G506300.1	-3.0153	2.44069e-22
Si034620m.g	Seita.9G440900.1	5.20492	3.25724e-191
Si034631m.g	Seita.9G140100.1	-1.05246	2.92687e-33
Si034679m.g	Seita.9G176100.1	-1.08592	0.000967239
Si034725m.g	Seita.9G052200.1	1.22996	1.42826e-32
Si034729m.g	Seita.9G226100.1	-1.41657	5.79976e-13
Si034812m.g	Seita.9G298000.1	-2.36541	0.000115239
Si034826m.g	Seita.9G328000.1	-1.01267	2.14347e-06
Si034858m.g	Seita.9G380600.1	1.00477	2.47946e-05
Si034880m.g	Seita.9G554000.1	-1.19564	3.3035e-07
Si034916m.g	Seita.9G453900.1	-1.94705	1.4382e-10
Si035017m.g	Seita.9G379300.1	-1.32725	2.05009e-18
Si035027m.g	Seita.9G550400.1	1.05398	0.0066886
Si035033m.g	Seita.9G537200.1	1.78668	1.32254e-30
Si035043m.g	Seita.9G405400.1	-1.57168	3.31814e-45
Si035074m.g	Seita.9G251000.1	-1.28071	1.98912e-42
Si035084m.g	Seita.9G023200.1	-1.18492	0.000607266
Si035116m.g	Seita.9G396900.1	-1.39165	2.95458e-08
Si035129m.g	Seita.9G011200.1	-1.59524	4.08248e-12
Si035149m.g	Seita.9G320000.1	-1.46835	0.000520284
Si035160m.g	Seita.9G187300.1	1.62504	8.32937e-07
Si035161m.g	Seita.9G083400.1	1.96986	5.5475e-54
Si035166m.g	Seita.9G505000.1	-1.35467	1.46332e-20
Si035208m.g	Seita.9G011100.1	-4.51598	1.21224e-44
Si035224m.g	Seita.9G242900.1	-5.70889	0.000151762
Si035229m.g	Seita.9G398600.1	-1.16745	7.95032e-26
Si035241m.g	Seita.9G303200.1	2.72635	1.39256e-16
Si035254m.g	Seita.9G490100.1	-1.5353	3.33364e-13
Si035264m.g	Seita.9G439200.1	-1.21821	1.39788e-09
Si035280m.g	Seita.9G098000.1	-1.69826	1.24965e-07
Si035286m.g	Seita.9G527800.1	-1.78008	2.00945e-07
Si035309m.g	Seita.9G389000.1	1.58179	0.000266667
Si035322m.g	Seita.9G189800.1	1.70582	0.00182448
Si035375m.g	Seita.9G109900.1	1.50483	7.29402e-47
Si035377m.g	Seita.9G388900.1	1.32996	0.00658817
Si035388m.g	Seita.9G476700.1	1.28916	5.0655e-05
Si035392m.g	Seita.9G256700.1	-3.22533	0.000252898
Si035412m.g	Seita.9G287300.1	-1.30171	0
Si035424m.g	Seita.9G485000.1	-6.85877	0.00481584
Si035429m.g	Seita.9G473100.1	1.47451	1.24391e-23
Si035430m.g	Seita.9G145500.1	-1.1019	1.44869e-20
Si035436m.g	Seita.9G327500.1	1.12541	2.07999e-05
Si035463m.g	Seita.9G037100.1	-1.57577	0.000377632
Si035470m.g	Seita.9G046900.1	-1.27229	5.79284e-13
Si035474m.g	Seita.9G157700.1	1.28153	8.82099e-22
Si035509m.g	Seita.9G075600.1	1.34864	8.97156e-06
Si035556m.g	Seita.9G475400.1	1.00575	0.00387478
Si035575m.g	Seita.9G383400.1	-1.60441	7.01437e-13
Si035586m.g	Seita.9G225000.1	-1.05216	2.05382e-25
Si035624m.g	Seita.9G190100.1	-1.08668	1.46383e-14
Si035634m.g	Seita.9G058900.1	-1.28987	0.000167511
Si035646m.g	Seita.9G557900.1	1.42338	2.86811e-51
Si035649m.g	No hit	-1.4922	7.03181e-07
Si035672m.g	Seita.9G456600.1	-1.21281	1.32761e-06
Si035695m.g	Seita.9G148700.1	-1.04694	2.09441e-71
Si035697m.g	Seita.9G431600.1	1.27218	2.70833e-63
Si035726m.g	Seita.9G260200.1	-1.38507	2.80553e-08
Si035740m.g	Seita.9G441000.1	4.82182	0
Si035771m.g	Seita.9G506400.1	-2.63264	1.27742e-25
Si035772m.g	Seita.9G132400.1	-1.14681	1.19712e-21
Si035799m.g	Seita.9G162500.1	1.74655	0.00219832
Si035816m.g	Seita.9G513700.1	-1.03964	3.63298e-141
Si035821m.g	Seita.9G315600.1	-1.66558	0.000125291
Si035827m.g	No hit	1.43511	1.68837e-14
Si035839m.g	Seita.9G275500.1	1.90501	7.09519e-11
Si035850m.g	Seita.9G167500.1	-1.06359	0.00318536
Si035865m.g	Seita.9G439700.1	-1.35125	0.000118697
Si035908m.g	Seita.9G492600.1	-1.10212	0.000687969
Si035912m.g	Seita.9G482900.1	-1.65072	0.00147568
Si035913m.g	Seita.9G011700.1	-1.63129	1.13887e-07
Si035928m.g	Seita.9G539200.1	-1.29375	6.62414e-05
Si035935m.g	Seita.9G244600.1	-1.12832	1.1059e-16
Si035966m.g	Seita.9G481900.1	1.3476	3.93555e-05
Si035990m.g	Seita.9G358200.1	-1.65916	8.32972e-06
Si036012m.g	Seita.9G284800.1	-1.16668	3.11848e-10
Si036026m.g	No hit	-1.04342	4.4273e-21
Si036041m.g	Seita.9G379000.1	2.80006	5.44795e-25
Si036119m.g	Seita.9G478000.1	-1.07706	1.76959e-15
Si036172m.g	No hit	-1.65669	1.19553e-18
Si036200m.g	Seita.9G115300.1	-1.08415	2.88779e-92
Si036207m.g	Seita.9G370400.1	-2.93969	2.59061e-15
Si036218m.g	Seita.9G444100.1	1.29885	6.68518e-21
Si036263m.g	Seita.9G367400.1	1.43839	0.000123096
Si036301m.g	Seita.9G314000.1	1.84265	8.96993e-06
Si036303m.g	Seita.9G417600.1	2.47788	3.50593e-15
Si036304m.g	Seita.9G247700.1	-1.00386	0.00565396
Si036305m.g	Seita.9G231300.1	-1.73933	1.18943e-10
Si036317m.g	Seita.9G181100.1	1.69728	1.22943e-05
Si036353m.g	Seita.9G364900.1	-1.03525	0.000900091
Si036367m.g	Seita.9G550700.1	1.24568	3.04165e-09
Si036373m.g	Seita.9G167400.1	-1.04339	0.00020285
Si036402m.g	Seita.9G089100.1	1.1169	3.67133e-07
Si036419m.g	Seita.9G417800.1	-1.17626	5.83136e-238
Si036449m.g	Seita.9G298300.1	-1.88409	3.85331e-29
Si036469m.g	Seita.9G565900.1	-1.66556	1.51276e-05
Si036477m.g	Seita.9G304300.1	1.26131	0.00154499
Si036480m.g	Seita.9G298200.1	-1.01996	6.6606e-46
Si036496m.g	Seita.9G298400.1	-1.70886	7.28883e-18
Si036506m.g	Seita.9G055000.1	-3.76002	2.20463e-16
Si036517m.g	Seita.9G466700.1	-1.03341	1.92511e-05
Si036519m.g	Seita.9G524200.1	-1.07556	2.85238e-13
Si036536m.g	Seita.9G220900.1	2.35617	0.000405892
Si036540m.g	Seita.9G515200.1	3.79275	0.00139033
Si036580m.g	Seita.9G142500.1	-1.97424	1.42918e-07
Si036602m.g	Seita.9G282900.1	-3.09202	0.00217475
Si036615m.g	Seita.9G516700.1	-1.21116	0.00106648
Si036679m.g	Seita.9G221000.1	2.57804	7.1317e-13
Si036692m.g	Seita.9G085700.1	1.68525	1.06617e-05
Si036716m.g	Seita.9G098200.1	1.18273	7.00891e-05
Si036729m.g	Seita.9G411500.1	-1.6814	0.000980745
Si036765m.g	Seita.9G263200.1	1.01564	8.14057e-06
Si036806m.g	Seita.9G480400.1	2.42402	0.00490394
Si036862m.g	Seita.9G278700.1	1.23707	6.06295e-21
Si036910m.g	Seita.9G323600.1	1.55118	1.44563e-05
Si036924m.g	Seita.9G180000.1	-1.38564	0.000134237
Si036957m.g	Seita.9G046300.1	-1.1355	0.00364329
Si036958m.g	Seita.9G034700.1	-1.15744	1.76927e-39
Si036976m.g	No hit	1.40013	4.76436e-05
Si036999m.g	Seita.9G327100.1	-1.39706	1.06189e-133
Si037005m.g	Seita.9G287600.1	-1.54725	2.09178e-62
Si037027m.g	Seita.9G460700.1	1.46484	2.91158e-07
Si037053m.g	Seita.9G326300.1	-1.20254	3.72362e-22
Si037057m.g	Seita.9G326600.1	-1.08599	3.29848e-08
Si037058m.g	Seita.9G326100.1	-1.39673	1.73671e-106
Si037122m.g	Seita.9G271100.1	1.20129	1.38223e-08
Si037125m.g	Seita.9G405000.1	1.13209	0.000199073
Si037138m.g	Seita.9G471000.1	-1.52564	2.32428e-21
Si037169m.g	Seita.9G471200.1	-2.17116	8.2118e-103
Si037230m.g	Seita.9G287400.1	-1.46083	1.46745e-10
Si037255m.g	Seita.9G503700.1	2.17127	1.11958e-06
Si037263m.g	Seita.9G399800.1	1.81501	0.00438924
Si037275m.g	Seita.9G170000.1	1.7674	3.49919e-57
Si037315m.g	Seita.9G347000.1	2.28072	0.00011211
Si037319m.g	Seita.9G157600.1	5.63686	4.70921e-05
Si037321m.g	Seita.9G345300.1	1.457	0.000103989
Si037329m.g	Seita.9G346600.1	6.55082	0.00856416
Si037368m.g	Seita.9G196800.1	1.70205	4.26964e-05
Si037370m.g	Seita.9G345700.1	-1.42252	0.000308878
Si037381m.g	Seita.9G209600.1	-8.96847	3.69514e-06
Si037389m.g	Seita.9G343200.1	1.10995	0.00618949
Si037390m.g	Seita.9G549800.1	-1.05933	6.79227e-16
Si037452m.g	Seita.9G162800.1	-1.08613	0.0046206
Si037498m.g	Seita.9G464900.1	1.31334	0.00166601
Si037597m.g	Seita.9G343100.1	1.5893	3.01361e-12
Si037624m.g	Seita.9G230400.1	1.60195	0.00487679
Si037635m.g	Seita.9G349300.1	1.4458	2.3486e-06
Si037643m.g	No hit	-1.55405	0.00801901
Si037652m.g	No hit	1.91774	0.000287348
Si037676m.g	Seita.9G363400.1	-1.59849	6.97884e-28
Si037692m.g	Seita.9G513000.1	1.44193	0.00171874
Si037710m.g	Seita.9G141100.1	-1.32293	7.39785e-05
Si037740m.g	Seita.9G409900.1	3.11092	2.19911e-13
Si037911m.g	No hit	1.00221	1.28174e-06
Si037942m.g	Seita.9G027700.1	1.10163	7.48952e-09
Si038019m.g	Seita.9G329300.1	-2.19862	2.7705e-16
Si038046m.g	Seita.9G512600.1	1.01441	0.000401714
Si038067m.g	No hit	-2.17742	5.39231e-45
Si038098m.g	Seita.9G128800.1	1.32872	2.98439e-05
Si038189m.g	Seita.9G104100.1	2.71915	9.70842e-07
Si038221m.g	Seita.9G081200.1	1.56533	5.90784e-08
Si038251m.g	No hit	1.06447	1.18183e-10
Si038257m.g	No hit	-1.22343	2.47992e-11
Si038262m.g	No hit	1.50531	2.89905e-08
Si038299m.g	No hit	-2.27471	1.02125e-18
Si038310m.g	Seita.9G553900.1	-1.23758	0.000217121
Si038322m.g	No hit	1.09863	8.31026e-05
Si038385m.g	No hit	1.28113	2.47262e-06
Si038393m.g	No hit	-6.90727	0.00368003
Si038449m.g	No hit	3.62715	0.00131061
Si038583m.g	Seita.9G299800.1	1.49128	0.00020376
Si038649m.g	Seita.9G139000.1	1.3364	0.00705143
Si038658m.g	Seita.9G039600.1	-1.60915	0.00649902
Si038745m.g	Seita.9G251600.1	1.38444	0.00838174
Si038799m.g	Seita.9G044300.1	-5.85905	8.05419e-05
Si038863m.g	Seita.9G243700.1	1.85334	0.000594213
Si038872m.g	Seita.9G239900.1	1.65008	0.000129322
Si038925m.g	Seita.9G573900.1	-1.27758	5.20074e-05
Si038953m.g	Seita.9G285300.1	1.07924	0.00356363
Si038962m.g	No hit	2.21796	0.00522678
Si039049m.g	Seita.9G131200.1	1.66314	5.53192e-08
Si039089m.g	Seita.9G409700.1	-3.10619	0.000290106
Si039090m.g	Seita.9G528200.1	-1.29056	1.03955e-05
Si039101m.g	Seita.9G335600.1	6.83187	0.00481584
Si039133m.g	Seita.9G186400.1	-1.42377	2.41067e-13
Si039150m.g	Seita.9G300000.1	1.29246	0.000313879
Si039183m.g	Seita.9G021100.1	-1.09159	0.00127191
Si039193m.g	Seita.9G561200.1	-1.21793	3.83736e-17
Si039203m.g	Seita.9G409000.1	-2.15493	0.00527474
Si039252m.g	Seita.9G337200.1	-1.83342	0.00418687
Si039481m.g	No hit	-1.50839	1.75856e-06
Si039503m.g	Seita.9G267800.1	-1.11546	0.00785
Si039538m.g	Seita.9G432200.1	-1.52779	0.00139989
Si039579m.g	Seita.9G330000.1	-1.1748	2.99301e-12
Si039652m.g	Seita.9G364200.1	-1.06264	6.4778e-26
Si039717m.g	Seita.9G345500.1	-1.38896	0.00044621
Si039775m.g	Seita.9G090300.1	-2.98138	0.00599148
Si039847m.g	Seita.9G024600.1	1.92983	2.19027e-05
Si039860m.g	No hit	1.05879	4.65406e-10
Si039896m.g	Seita.9G415800.1	1.53418	5.13469e-32
Si039940m.g	Seita.9G293500.1	7.51157	0.00059992
Si039957m.g	Seita.9G034000.1	1.38462	0.00545083
Si040027m.g	Seita.9G189700.1	-6.85877	0.00481584
Si040056m.g	Seita.9G235000.1	7.30634	0.00111513
Si040154m.g	Seita.9G373000.1	6.77987	0.00481584
Si040231m.g	Seita.9G510800.1	-1.76758	1.01156e-07
Si040243m.g	Seita.9G528600.1	1.41167	1.85618e-05
Si040269m.g	Seita.9G261800.1	1.23328	0.000846894
Si040304m.g	No hit	3.61669	0.0054041
Si040332m.g	No hit	-1.3667	0.00282135
Si040348m.g	No hit	-1.44175	1.69536e-06
Si040409m.g	No hit	2.00563	0.00311453
Si040529m.g	No hit	-1.6723	3.61427e-05
Si040566m.g	No hit	1.38066	3.3237e-07
Si040595m.g	No hit	-1.1523	0.000103689
Si040610m.g	No hit	-1.42552	0.00176991
Si040651m.g	No hit	-1.45387	2.11614e-06
Si040774m.g	No hit	-1.19871	0.00198438
Si040856m.g	No hit	1.21208	2.83539e-06
