# Supplementary material for: The C-terminal motif of SiAGO1b is required for the regulation of growth, development and stress responses in foxtail millet (Setaria italica (L.) P. Beauv)
Source: J Exp Bot. 2016 Apr 4;67(11):3237–49. doi: 10.1093/jxb/erw135 (PMC4892719; doi:10.1093/jxb/erw135)
Supplement: Supplementary Data [file supp_erw135_supplementary_table_S5.xlsx]

## Sheet: Sheet1
Supplementary Table S5. Thirty-nine biological processes that were enriched for the upregulated genes.
GO_acc	term_type	Term	queryitem	querytotal	bgitem	bgtotal	P-value
GO:0012501	P	programmed cell death	29	835	290	38038	9.2e-11
GO:0006915	P	apoptosis	29	835	290	38038	9.2e-11
GO:0016265	P	death	29	835	307	38038	3.1e-10
GO:0008219	P	cell death	29	835	307	38038	3.1e-10
GO:0006468	P	protein amino acid phosphorylation	67	835	1413	38038	1.1e-08
GO:0016310	P	phosphorylation	67	835	1536	38038	2.1e-07
GO:0043687	P	post-translational protein modification	69	835	1597	38038	1.9e-07
GO:0006464	P	protein modification process	71	835	1701	38038	4.3e-07
GO:0006796	P	phosphate metabolic process	67	835	1594	38038	7.3e-07
GO:0006793	P	phosphorus metabolic process	67	835	1594	38038	7.3e-07
GO:0043412	P	macromolecule modification	71	835	1742	38038	9.8e-07
GO:0045449	P	regulation of transcription	53	835	1367	38038	8.3e-05
GO:0019219	P	regulation of nucleobase, nucleoside, nucleotide and nucleic acid metabolic process	53	835	1372	38038	9.1e-05
GO:0051171	P	regulation of nitrogen compound metabolic process	53	835	1372	38038	9.1e-05
GO:0009889	P	regulation of biosynthetic process	53	835	1385	38038	0.00011
GO:0010556	P	regulation of macromolecule biosynthetic process	53	835	1385	38038	0.00011
GO:0031326	P	regulation of cellular biosynthetic process	53	835	1385	38038	0.00011
GO:0010468	P	regulation of gene expression	53	835	1394	38038	0.00013
GO:0080090	P	regulation of primary metabolic process	54	835	1456	38038	0.00021
GO:0031323	P	regulation of cellular metabolic process	53	835	1418	38038	0.0002
GO:0060255	P	regulation of macromolecule metabolic process	54	835	1467	38038	0.00025
GO:0050794	P	regulation of cellular process	64	835	1824	38038	0.00024
GO:0019222	P	regulation of metabolic process	54	835	1497	38038	0.00039
GO:0043170	P	macromolecule metabolic process	144	835	5000	38038	0.00049
GO:0050789	P	regulation of biological process	65	835	1922	38038	0.00056
GO:0065007	P	biological regulation	68	835	2032	38038	0.00055
GO:0009987	P	cellular process	193	835	7105	38038	0.00088
GO:0006350	P	transcription	53	835	1520	38038	0.00093
GO:0044260	P	cellular macromolecule metabolic process	129	835	4492	38038	0.0011
GO:0008152	P	metabolic process	228	835	8636	38038	0.0012
GO:0050896	P	response to stimulus	28	835	665	38038	0.0012
GO:0042221	P	response to chemical stimulus	18	835	377	38038	0.0025
GO:0019538	P	protein metabolic process	85	835	2914	38038	0.0055
GO:0032940	P	secretion by cell	5	835	51	38038	0.007
GO:0044267	P	cellular protein metabolic process	73	835	2457	38038	0.0066
GO:0006887	P	exocytosis	5	835	51	38038	0.007
GO:0046903	P	secretion	5	835	51	38038	0.007
GO:0044238	P	primary metabolic process	170	835	6465	38038	0.0069
GO:0042493	P	response to drug	6	835	79	38038	0.01
GO:0015893	P	drug transport	6	835	79	38038	0.01
GO:0006855	P	multidrug transport	6	835	79	38038	0.01
GO:0071554	P	cell wall organization or biogenesis	7	835	105	38038	0.011
GO:0006950	P	response to stress	19	835	502	38038	0.019
GO:0045454	P	cell redox homeostasis	7	835	121	38038	0.021
GO:0019725	P	cellular homeostasis	7	835	137	38038	0.036
GO:0042592	P	homeostatic process	7	835	138	38038	0.038
GO:0006810	P	transport	37	835	1270	38038	0.055
GO:0051234	P	establishment of localization	37	835	1270	38038	0.055
GO:0006979	P	response to oxidative stress	8	835	183	38038	0.055
GO:0051179	P	localization	37	835	1284	38038	0.063
GO:0055114	P	oxidation reduction	27	835	900	38038	0.07
GO:0044237	P	cellular metabolic process	142	835	5765	38038	0.079
GO:0065008	P	regulation of biological quality	7	835	167	38038	0.082
GO:0055085	P	transmembrane transport	6	835	137	38038	0.089
GO:0006807	P	nitrogen compound metabolic process	67	835	2573	38038	0.089
GO:0009628	P	response to abiotic stimulus	5	835	104	38038	0.086
GO:0044281	P	small molecule metabolic process	10	835	857	38038	0.99
GO:0043436	P	oxoacid metabolic process	7	835	411	38038	0.8
GO:0016192	P	vesicle-mediated transport	5	835	187	38038	0.4
GO:0007165	P	signal transduction	5	835	304	38038	0.8
GO:0006629	P	lipid metabolic process	8	835	528	38038	0.89
GO:0009308	P	amine metabolic process	8	835	312	38038	0.38
GO:0006812	P	cation transport	10	835	326	38038	0.19
GO:0006811	P	ion transport	10	835	394	38038	0.37
GO:0016070	P	RNA metabolic process	20	835	1129	38038	0.86
GO:0006355	P	regulation of transcription, DNA-dependent	20	835	796	38038	0.31
GO:0006351	P	transcription, DNA-dependent	20	835	851	38038	0.41
GO:0006519	P	cellular amino acid and derivative metabolic process	6	835	293	38038	0.62
GO:0032774	P	RNA biosynthetic process	20	835	856	38038	0.42
GO:0044249	P	cellular biosynthetic process	63	835	2783	38038	0.42
GO:0034641	P	cellular nitrogen compound metabolic process	5	835	361	38038	0.9
GO:0023052	P	signaling	7	835	431	38038	0.83
GO:0034645	P	cellular macromolecule biosynthetic process	56	835	2212	38038	0.16
GO:0006139	P	nucleobase, nucleoside, nucleotide and nucleic acid metabolic process	57	835	2243	38038	0.15
GO:0006508	P	proteolysis	11	835	555	38038	0.67
GO:0044106	P	cellular amine metabolic process	5	835	275	38038	0.72
GO:0023046	P	signaling process	5	835	345	38038	0.87
GO:0006082	P	organic acid metabolic process	7	835	411	38038	0.8
GO:0051252	P	regulation of RNA metabolic process	20	835	796	38038	0.31
GO:0019752	P	carboxylic acid metabolic process	7	835	411	38038	0.8
GO:0010467	P	gene expression	54	835	2192	38038	0.21
GO:0023060	P	signal transmission	5	835	345	38038	0.87
GO:0009058	P	biosynthetic process	66	835	3025	38038	0.54
GO:0009059	P	macromolecule biosynthetic process	56	835	2218	38038	0.16
GO:0051649	P	establishment of localization in cell	6	835	239	38038	0.43
GO:0009056	P	catabolic process	5	835	316	38038	0.82
GO:0051641	P	cellular localization	6	835	251	38038	0.48
GO:0005975	P	carbohydrate metabolic process	15	835	783	38038	0.74
GO:0042180	P	cellular ketone metabolic process	7	835	412	38038	0.8
GO:0005524	F	ATP binding	112	835	2708	38038	2.3e-10
GO:0032559	F	adenyl ribonucleotide binding	112	835	2708	38038	2.3e-10
GO:0009055	F	electron carrier activity	41	835	593	38038	5.8e-10
GO:0030554	F	adenyl nucleotide binding	114	835	2837	38038	7.7e-10
GO:0001883	F	purine nucleoside binding	114	835	2837	38038	7.7e-10
GO:0001882	F	nucleoside binding	114	835	2838	38038	7.9e-10
GO:0004713	F	protein tyrosine kinase activity	57	835	1035	38038	9.9e-10
GO:0020037	F	heme binding	37	835	530	38038	3.2e-09
GO:0046906	F	tetrapyrrole binding	37	835	532	38038	3.5e-09
GO:0032555	F	purine ribonucleotide binding	115	835	2984	38038	6.3e-09
GO:0032553	F	ribonucleotide binding	115	835	2984	38038	6.3e-09
GO:0017076	F	purine nucleotide binding	117	835	3117	38038	1.9e-08
GO:0004672	F	protein kinase activity	67	835	1438	38038	2e-08
GO:0005506	F	iron ion binding	38	835	606	38038	2.9e-08
GO:0003824	F	catalytic activity	253	835	8450	38038	5.2e-08
GO:0004497	F	monooxygenase activity	26	835	331	38038	8.3e-08
GO:0000166	F	nucleotide binding	118	835	3241	38038	7.9e-08
GO:0005515	F	protein binding	76	835	1801	38038	1.1e-07
GO:0016773	F	phosphotransferase activity, alcohol group as acceptor	68	835	1581	38038	2.7e-07
GO:0016301	F	kinase activity	68	835	1628	38038	7.4e-07
GO:0005488	F	binding	257	835	8929	38038	1.1e-06
GO:0016491	F	oxidoreductase activity	69	835	1752	38038	4.3e-06
GO:0016772	F	transferase activity, transferring phosphorus-containing groups	69	835	1864	38038	3e-05
GO:0016740	F	transferase activity	96	835	2991	38038	0.00017
GO:0015035	F	protein disulfide oxidoreductase activity	6	835	58	38038	0.0025
GO:0015036	F	disulfide oxidoreductase activity	6	835	58	38038	0.0025
GO:0016667	F	oxidoreductase activity, acting on sulfur group of donors	6	835	70	38038	0.0059
GO:0015297	F	antiporter activity	8	835	119	38038	0.0063
GO:0015238	F	drug transmembrane transporter activity	6	835	79	38038	0.01
GO:0045735	F	nutrient reservoir activity	5	835	59	38038	0.012
GO:0015291	F	secondary active transmembrane transporter activity	8	835	139	38038	0.014
GO:0022804	F	active transmembrane transporter activity	13	835	297	38038	0.017
GO:0030246	F	carbohydrate binding	7	835	121	38038	0.021
GO:0030528	F	transcription regulator activity	33	835	1056	38038	0.032
GO:0016684	F	oxidoreductase activity, acting on peroxide as acceptor	9	835	198	38038	0.036
GO:0004601	F	peroxidase activity	9	835	198	38038	0.036
GO:0003700	F	transcription factor activity	23	835	686	38038	0.035
GO:0046914	F	transition metal ion binding	53	835	1862	38038	0.037
GO:0022857	F	transmembrane transporter activity	19	835	558	38038	0.045
GO:0003677	F	DNA binding	43	835	1509	38038	0.055
GO:0005215	F	transporter activity	28	835	914	38038	0.054
GO:0016209	F	antioxidant activity	9	835	219	38038	0.059
GO:0043565	F	sequence-specific DNA binding	16	835	476	38038	0.068
GO:0005529	F	sugar binding	5	835	105	38038	0.089
GO:0043169	F	cation binding	56	835	2202	38038	0.15
GO:0008236	F	serine-type peptidase activity	7	835	199	38038	0.16
GO:0016741	F	transferase activity, transferring one-carbon groups	5	835	288	38038	0.76
GO:0016746	F	transferase activity, transferring acyl groups	9	835	302	38038	0.23
GO:0046872	F	metal ion binding	56	835	2199	38038	0.15
GO:0017171	F	serine hydrolase activity	7	835	199	38038	0.16
GO:0016818	F	hydrolase activity, acting on acid anhydrides, in phosphorus-containing anhydrides	16	835	722	38038	0.52
GO:0016817	F	hydrolase activity, acting on acid anhydrides	16	835	749	38038	0.58
GO:0016757	F	transferase activity, transferring glycosyl groups	8	835	368	38038	0.56
GO:0004553	F	hydrolase activity, hydrolyzing O-glycosyl compounds	12	835	400	38038	0.18
GO:0016758	F	transferase activity, transferring hexosyl groups	6	835	265	38038	0.53
GO:0015405	F	P-P-bond-hydrolysis-driven transmembrane transporter activity	5	835	158	38038	0.27
GO:0003676	F	nucleic acid binding	47	835	2639	38038	0.94
GO:0008168	F	methyltransferase activity	5	835	286	38038	0.75
GO:0042626	F	ATPase activity, coupled to transmembrane movement of substances	5	835	129	38038	0.16
GO:0042623	F	ATPase activity, coupled	5	835	255	38038	0.66
GO:0015399	F	primary active transmembrane transporter activity	5	835	158	38038	0.27
GO:0016787	F	hydrolase activity	63	835	2504	38038	0.15
GO:0016788	F	hydrolase activity, acting on ester bonds	12	835	593	38038	0.65
GO:0022892	F	substrate-specific transporter activity	10	835	432	38038	0.48
GO:0008415	F	acyltransferase activity	5	835	157	38038	0.27
GO:0015075	F	ion transmembrane transporter activity	10	835	340	38038	0.22
GO:0046983	F	protein dimerization activity	6	835	199	38038	0.28
GO:0016798	F	hydrolase activity, acting on glycosyl bonds	12	835	423	38038	0.23
GO:0008233	F	peptidase activity	11	835	489	38038	0.51
GO:0016820	F	hydrolase activity, acting on acid anhydrides, catalyzing transmembrane movement of substances	5	835	156	38038	0.27
GO:0016874	F	ligase activity	5	835	352	38038	0.88
GO:0008270	F	zinc ion binding	10	835	1085	38038	1
GO:0043167	F	ion binding	56	835	2202	38038	0.15
GO:0005507	F	copper ion binding	5	835	145	38038	0.22
GO:0016747	F	transferase activity, transferring acyl groups other than amino-acyl groups	9	835	282	38038	0.18
GO:0022891	F	substrate-specific transmembrane transporter activity	10	835	370	38038	0.3
GO:0048037	F	cofactor binding	10	835	532	38038	0.73
GO:0043492	F	ATPase activity, coupled to movement of substances	5	835	129	38038	0.16
GO:0004175	F	endopeptidase activity	5	835	249	38038	0.64
GO:0016887	F	ATPase activity	11	835	411	38038	0.3
GO:0050662	F	coenzyme binding	5	835	382	38038	0.92
GO:0016462	F	pyrophosphatase activity	16	835	706	38038	0.48
GO:0008324	F	cation transmembrane transporter activity	8	835	229	38038	0.14
GO:0017111	F	nucleoside-triphosphatase activity	16	835	669	38038	0.4
GO:0016879	F	ligase activity, forming carbon-nitrogen bonds	5	835	253	38038	0.65
GO:0070011	F	peptidase activity, acting on L-amino acid peptides	10	835	473	38038	0.59
GO:0005938	C	cell cortex	5	835	43	38038	0.0036
GO:0000145	C	exocyst	5	835	43	38038	0.0036
GO:0044448	C	cell cortex part	5	835	43	38038	0.0036
GO:0016021	C	integral to membrane	19	835	715	38038	0.23
GO:0043231	C	intracellular membrane-bounded organelle	15	835	1202	38038	0.99
GO:0043234	C	protein complex	7	835	576	38038	0.97
GO:0044424	C	intracellular part	21	835	2170	38038	1
GO:0044464	C	cell part	76	835	4721	38038	1
GO:0005622	C	intracellular	28	835	2836	38038	1
GO:0043227	C	membrane-bounded organelle	15	835	1212	38038	0.99
GO:0044425	C	membrane part	19	835	945	38038	0.68
GO:0044444	C	cytoplasmic part	6	835	817	38038	1
GO:0016020	C	membrane	46	835	2146	38038	0.59
GO:0031224	C	intrinsic to membrane	19	835	726	38038	0.25
GO:0005737	C	cytoplasm	6	835	1015	38038	1
GO:0005634	C	nucleus	14	835	869	38038	0.91
GO:0032991	C	macromolecular complex	7	835	973	38038	1
GO:0043229	C	intracellular organelle	15	835	1667	38038	1
GO:0005623	C	cell	76	835	4721	38038	1
GO:0043226	C	organelle	15	835	1667	38038	1
