# Supplementary material for: The C-terminal motif of SiAGO1b is required for the regulation of growth, development and stress responses in foxtail millet (Setaria italica (L.) P. Beauv)
Source: J Exp Bot. 2016 Apr 4;67(11):3237–49. doi: 10.1093/jxb/erw135 (PMC4892719; doi:10.1093/jxb/erw135)
Supplement: Supplementary Data [file supp_erw135_supplementary_table_S6.xlsx]

## Sheet: Sheet1
Supplementary Table S6. Twenty-two biological processes that were enriched for the downregulated genes.
GO_acc	pvalue	term_type	Term	queryitem	querytotal	bgitem	bgtotal	pvalue	FDR
GO:0055114	1e-11	P	oxidation reduction	47	617	900	38038	1e-11	4.1e-09
GO:0006629	4.9e-11	P	lipid metabolic process	34	617	528	38038	4.9e-11	9.9e-09
GO:0006979	4.8e-09	P	response to oxidative stress	18	617	183	38038	4.8e-09	4.9e-07
GO:0006633	1.3e-08	P	fatty acid biosynthetic process	12	617	74	38038	1.3e-08	1e-06
GO:0006631	2e-08	P	fatty acid metabolic process	13	617	95	38038	2e-08	1.3e-06
GO:0032787	4e-07	P	monocarboxylic acid metabolic process	13	617	126	38038	4e-07	2.3e-05
GO:0005975	5.1e-07	P	carbohydrate metabolic process	34	617	783	38038	5.1e-07	2.6e-05
GO:0042221	2.2e-06	P	response to chemical stimulus	21	617	377	38038	2.2e-06	0.0001
GO:0044283	3.2e-06	P	small molecule biosynthetic process	17	617	263	38038	3.2e-06	0.00013
GO:0008610	4.4e-06	P	lipid biosynthetic process	13	617	159	38038	4.4e-06	0.00016
GO:0006950	5.3e-06	P	response to stress	24	617	502	38038	5.3e-06	0.00018
GO:0016053	2.5e-05	P	organic acid biosynthetic process	13	617	189	38038	2.5e-05	0.00072
GO:0046394	2.5e-05	P	carboxylic acid biosynthetic process	13	617	189	38038	2.5e-05	0.00072
GO:0044255	6e-05	P	cellular lipid metabolic process	13	617	207	38038	6e-05	0.0016
GO:0019752	7.6e-05	P	carboxylic acid metabolic process	19	617	411	38038	7.6e-05	0.0017
GO:0043436	7.6e-05	P	oxoacid metabolic process	19	617	411	38038	7.6e-05	0.0017
GO:0006082	7.6e-05	P	organic acid metabolic process	19	617	411	38038	7.6e-05	0.0017
GO:0042180	7.9e-05	P	cellular ketone metabolic process	19	617	412	38038	7.9e-05	0.0017
GO:0050896	0.00015	P	response to stimulus	25	617	665	38038	0.00015	0.003
GO:0006073	0.00079	P	cellular glucan metabolic process	7	617	87	38038	0.00079	0.014
GO:0044042	0.00079	P	glucan metabolic process	7	617	87	38038	0.00079	0.014
GO:0044264	0.0011	P	cellular polysaccharide metabolic process	7	617	93	38038	0.0011	0.02
GO:0044281	0.0023	P	small molecule metabolic process	26	617	857	38038	0.0023	0.039
GO:0015833	0.0045	P	peptide transport	6	617	90	38038	0.0045	0.069
GO:0006857	0.0045	P	oligopeptide transport	6	617	90	38038	0.0045	0.069
GO:0005976	0.0054	P	polysaccharide metabolic process	7	617	125	38038	0.0054	0.081
GO:0006725	0.019	P	cellular aromatic compound metabolic process	5	617	91	38038	0.019	0.27
GO:0044262	0.034	P	cellular carbohydrate metabolic process	11	617	355	38038	0.034	0.48
GO:0006508	0.042	P	proteolysis	15	617	555	38038	0.042	0.57
GO:0030001	0.046	P	metal ion transport	6	617	156	38038	0.046	0.6
GO:0044238	0.18	P	primary metabolic process	114	617	6465	38038	0.18	1
GO:0006810	0.25	P	transport	24	617	1270	38038	0.25	1
GO:0051234	0.25	P	establishment of localization	24	617	1270	38038	0.25	1
GO:0051179	0.27	P	localization	24	617	1284	38038	0.27	1
GO:0006519	0.34	P	cellular amino acid and derivative metabolic process	6	617	293	38038	0.34	1
GO:0034641	0.37	P	cellular nitrogen compound metabolic process	7	617	361	38038	0.37	1
GO:0016043	0.43	P	cellular component organization	5	617	263	38038	0.43	1
GO:0006812	0.44	P	cation transport	6	617	326	38038	0.44	1
GO:0046483	0.5	P	heterocycle metabolic process	5	617	286	38038	0.5	1
GO:0006811	0.62	P	ion transport	6	617	394	38038	0.62	1
GO:0009058	0.64	P	biosynthetic process	47	617	3025	38038	0.64	1
GO:0006355	0.83	P	regulation of transcription, DNA-dependent	10	617	796	38038	0.83	1
GO:0051252	0.83	P	regulation of RNA metabolic process	10	617	796	38038	0.83	1
GO:0006351	0.88	P	transcription, DNA-dependent	10	617	851	38038	0.88	1
GO:0032774	0.89	P	RNA biosynthetic process	10	617	856	38038	0.89	1
GO:0045449	0.89	P	regulation of transcription	17	617	1367	38038	0.89	1
GO:0031326	0.9	P	regulation of cellular biosynthetic process	17	617	1385	38038	0.9	1
GO:0019219	0.9	P	regulation of nucleobase, nucleoside, nucleotide and nucleic acid metabolic process	17	617	1372	38038	0.9	1
GO:0009889	0.9	P	regulation of biosynthetic process	17	617	1385	38038	0.9	1
GO:0051171	0.9	P	regulation of nitrogen compound metabolic process	17	617	1372	38038	0.9	1
GO:0010556	0.9	P	regulation of macromolecule biosynthetic process	17	617	1385	38038	0.9	1
GO:0044249	0.91	P	cellular biosynthetic process	37	617	2783	38038	0.91	1
GO:0010468	0.91	P	regulation of gene expression	17	617	1394	38038	0.91	1
GO:0031323	0.92	P	regulation of cellular metabolic process	17	617	1418	38038	0.92	1
GO:0006350	0.93	P	transcription	18	617	1520	38038	0.93	1
GO:0080090	0.94	P	regulation of primary metabolic process	17	617	1456	38038	0.94	1
GO:0060255	0.94	P	regulation of macromolecule metabolic process	17	617	1467	38038	0.94	1
GO:0065007	0.94	P	biological regulation	25	617	2032	38038	0.94	1
GO:0019222	0.95	P	regulation of metabolic process	17	617	1497	38038	0.95	1
GO:0050789	0.97	P	regulation of biological process	22	617	1922	38038	0.97	1
GO:0050794	0.99	P	regulation of cellular process	19	617	1824	38038	0.99	1
GO:0016070	0.99	P	RNA metabolic process	10	617	1129	38038	0.99	1
GO:0016310	1	P	phosphorylation	6	617	1536	38038	1	1
GO:0006807	1	P	nitrogen compound metabolic process	25	617	2573	38038	1	1
GO:0034645	1	P	cellular macromolecule biosynthetic process	20	617	2212	38038	1	1
GO:0044267	1	P	cellular protein metabolic process	7	617	2457	38038	1	1
GO:0044260	1	P	cellular macromolecule metabolic process	33	617	4492	38038	1	1
GO:0010467	1	P	gene expression	18	617	2192	38038	1	1
GO:0006468	1	P	protein amino acid phosphorylation	6	617	1413	38038	1	1
GO:0009987	1	P	cellular process	81	617	7105	38038	1	1
GO:0006139	1	P	nucleobase, nucleoside, nucleotide and nucleic acid metabolic process	18	617	2243	38038	1	1
GO:0043687	1	P	post-translational protein modification	6	617	1597	38038	1	1
GO:0006464	1	P	protein modification process	6	617	1701	38038	1	1
GO:0043412	1	P	macromolecule modification	6	617	1742	38038	1	1
GO:0009059	1	P	macromolecule biosynthetic process	20	617	2218	38038	1	1
GO:0019538	1	P	protein metabolic process	22	617	2914	38038	1	1
GO:0044237	1	P	cellular metabolic process	69	617	5765	38038	1	1
GO:0043170	1	P	macromolecule metabolic process	48	617	5000	38038	1	1
GO:0006796	1	P	phosphate metabolic process	6	617	1594	38038	1	1
GO:0006793	1	P	phosphorus metabolic process	6	617	1594	38038	1	1
