# Supplementary material for: The C-terminal motif of SiAGO1b is required for the regulation of growth, development and stress responses in foxtail millet (Setaria italica (L.) P. Beauv)
Source: J Exp Bot. 2016 Apr 4;67(11):3237–49. doi: 10.1093/jxb/erw135 (PMC4892719; doi:10.1093/jxb/erw135)
Supplement: Supplementary Data [file supp_erw135_supplementary_table_S7.xlsx]

## Sheet: Sheet1
Supplementary Table S7. The top 37 upregulated genes and 34 downregulated genes that were most differentially expressed.
Gene Name (V2.1)	Gene Name (V2.2)	Fold Change	Homologous gene in Arabidopsis thaliana	Homologous gene in Oryza sativa	Gene annotation
		In siago1
Si011513m	Seita.7G033400.1	9.2809		LOC_Os04g11030.1	expressed protein
Si011509m	No hit	7.23519
Si016274m	Seita.1G334700.1	5.71071	AT1G77760.1	LOC_Os02g53130.1	nitrate reductase, putative, expressed
Si034620m	Seita.9G440900.1	5.20492	AT5G65010.1	LOC_Os03g18130.1	asparagine synthetase, putative, expressed
Si027111m	Seita.8G165300.1	5.00166		LOC_Os07g25050.1	thionin-like peptide, putative, expressed
Si013224m	Seita.6G178500.1	3.95661	AT1G77760.1	LOC_Os08g36480.1	nitrate reductase, putative, expressed
Si014648m	No hit	3.84173	AT2G32210.1	LOC_Os08g10500.1	expressed protein
Si026384m	Seita.8G150700.1	3.60349	AT5G36160.1	LOC_Os11g35040.1	aminotransferase, classes I and II, domain containing protein, expressed
Si010776m	Seita.7G150500.1	3.49218	AT3G54420.1	LOC_Os04g41680.1	CHIT3 - Chitinase family protein precursor, expressed
Si021736m	Seita.3G010200.1	3.3162	AT3G48990.1	LOC_Os04g58710.1	AMP-binding domain containing protein, expressed
Si033403m	Seita.2G150900.1	3.29576		LOC_Os04g50710.1	pathogenesis-related Bet v I family protein, putative, expressed
Si028509m	Seita.8G171300.1	3.25862	AT3G19940.1	LOC_Os11g38160.1	transporter family protein, putative, expressed
Si026194m	Seita.8G132600.1	3.23695	AT3G48280.1	LOC_Os08g01510.1	cytochrome P450, putative, expressed
Si032721m	Seita.2G270400.1	3.14144	AT1G02850.2	LOC_Os09g33680.1	Os9bglu31 - beta-glucosidase, dhurrinase, similar to G. max hydroxyisourate hydrolase, expressed
Si026530m	Seita.8G008100.1	3.06694	AT1G69490.1	LOC_Os11g03300.1	NAC domain transcription factor, putative, expressed
Si014815m	Seita.6G029300.1	3.03709
Si032948m	Seita.2G110300.1	3.02194	AT4G15610.1	LOC_Os07g26110.1	membrane associated DUF588 domain containing protein, putative, expressed
Si022669m	Seita.3G004800.1	2.94862	AT1G71695.1	LOC_Os04g59260.1	peroxidase precursor, putative, expressed
Si027106m	Seita.8G165100.1	2.93306		LOC_Os07g25050.1	thionin-like peptide, putative, expressed
Si011456m	Seita.7G021800.1	2.90421	AT5G43580.1	LOC_Os01g42860.1	inhibitor I family protein, putative, expressed
Si030339m	Seita.2G431000.1	2.81908	AT5G05340.1	LOC_Os07g48030.1	peroxidase precursor, putative, expressed
Si036041m	Seita.9G379000.1	2.80006	AT1G78290.2	LOC_Os03g27280.1	CAMK_CAMK_like.19 - CAMK includes calcium/calmodulin depedent protein kinases, expressed
Si027247m	No hit	2.76659
Si002484m	No hit	2.74904	AT3G02600.1	LOC_Os01g47580.1	lipid phosphatase protein, putative, expressed
Si027116m	Seita.8G164800.1	2.74888		LOC_Os07g25050.1	thionin-like peptide, putative, expressed
Si038189m	Seita.9G104100.1	2.71915		LOC_Os03g52370.2	PIII4 - Proteinase inhibitor II family protein precursor, expressed
Si002720m	Seita.5G455700.1	2.70868	AT3G56970.1	LOC_Os01g72370.1	helix-loop-helix DNA-binding domain containing protein, expressed
Si017089m	Seita.1G214300.1	2.64733	AT3G02100.1	LOC_Os10g17489.1	UDP-glucoronosyl and UDP-glucosyl transferase domain containing protein, expressed
Si027121m	Seita.8G099400.1	2.6255
Si030661m	Seita.2G128600.1	2.62418	AT5G58770.1	LOC_Os01g63830.1	dehydrodolichyl diphosphate synthase, putative, expressed
Si006735m	Seita.4G169500.1	2.52353	AT1G03230.1	LOC_Os01g71080.1	xylanase inhibitor, putative, expressed
Si023482m	No hit	2.44785
Si023740m	Seita.3G344300.1	2.44628	AT2G47870.1	LOC_Os12g35330.1	OsGrx_C12 - glutaredoxin subgroup III, expressed
Si029551m	Seita.2G368800.1	2.42708	AT3G18830.1	LOC_Os07g39350.1	transporter family protein, putative, expressed
Si006566m	Seita.4G105600.1	2.38178	AT1G24130.1	LOC_Os06g13140.1	WD domain, G-beta repeat domain containing protein, expressed
Si016045m	No hit	2.3555
Si022747m	Seita.3G386200.1	2.30462	AT1G56010.2	LOC_Os12g41680.1	No apical meristem protein, putative, expressed
Si010469m	Seita.7G059700.1	-5.95825	AT5G45890.1	LOC_Os12g17540.1	vignain precursor, putative, expressed
Si018962m	No hit	-4.99135
Si013510m	Seita.6G048800.1	-4.9174	AT5G23960.1	LOC_Os08g04500.1	terpene synthase, putative, expressed
Si035208m	Seita.9G011100.1	-4.51598	AT3G26300.1	LOC_Os03g63310.1	cytochrome P450 71E1, putative, expressed
Si033788m	No hit	-3.25607
Si028385m	Seita.8G072200.1	-3.22188	AT5G47550.1	LOC_Os03g31510.1	cysteine proteinase inhibitor 8 precursor, putative, expressed
Si022421m	Seita.3G178900.1	-3.16931	AT4G35160.1	LOC_Os05g43940.1	O-methyltransferase, putative, expressed
Si027134m	No hit	-3.14952
Si026272m	Seita.8G200200.1	-3.1199	AT3G07990.1	LOC_Os01g06490.1	OsSCP1 - Putative Serine Carboxypeptidase homologue, expressed
Si027006m	Seita.8G032000.1	-3.07673	AT5G22580.1	LOC_Os11g05290.1	stress responsive A/B Barrel domain containing protein, expressed
Si029964m	Seita.2G151900.1	-3.00682	AT5G48220.1	LOC_Os09g08130.2	indole-3-glycerol phosphate synthase, chloroplast precursor, putative, expressed
Si020632m	No hit	-2.98158
Si026282m	Seita.8G247500.1	-2.91638	AT4G37050.1	LOC_Os03g27610.1	patatin, putative, expressed
Si014241m	Seita.6G233600.1	-2.80403	AT1G32640.1	LOC_Os09g34330.1	helix-loop-helix DNA-binding domain containing protein, expressed
Si028585m	No hit	-2.59487
Si004912m	Seita.5G311800.1	-2.46298	AT2G19770.1	LOC_Os10g17660.1	profilin domain containing protein, expressed
Si021506m	Seita.3G067200.1	-2.44628	AT5G23960.1	LOC_Os02g26014.1	terpene synthase, putative, expressed
Si017684m	Seita.1G106200.1	-2.4246	AT2G21250.1	LOC_Os02g03100.2	oxidoreductase, aldo/keto reductase family protein, putative, expressed
Si006760m	Seita.4G075600.1	-2.28157	AT3G16370.1	LOC_Os06g05630.1	GDSL-like lipase/acylhydrolase, putative, expressed
Si019277m	Seita.1G349700.1	-2.23458	AT1G64980.1	LOC_Os07g23120.1	expressed protein
Si017742m	Seita.1G332100.1	-2.22806	AT5G08640.1	LOC_Os02g52840.1	flavonol synthase/flavanone 3-hydroxylase, putative, expressed
Si030252m	Seita.2G134400.1	-2.21404	AT1G19670.1	LOC_Os10g28370.1	chlorophyllase-2, chloroplast precursor, putative, expressed
Si016889m	Seita.1G207000.1	-2.20078	AT2G02860.1	LOC_Os02g36700.1	sucrose transporter BoSUT1, putative, expressed
Si038019m	Seita.9G329300.1	-2.19862	AT5G46900.1	LOC_Os10g40460.1	LTPL141 - Protease inhibitor/seed storage/LTP family protein precursor, expressed
Si038067m	No hit	-2.17742	AT4G22950.1	LOC_Os10g39130.1	OsMADS56 - MADS-box family gene with MIKCc type-box, expressed
Si037169m	Seita.9G471200.1	-2.17116	AT2G21140.1	LOC_Os03g14130.1	POEI1 - Pollen Ole e I allergen and extensin family protein precursor, expressed
Si026359m	Seita.8G139500.1	-2.15727	AT5G13930.1	LOC_Os11g32610.1	chalcone and stilbene synthases, putative, expressed
Si000078m	Seita.5G302200.1	-1.97066	AT3G28345.1	LOC_Os01g52550.1	ABC transporter, ATP-binding protein, putative, expressed
Si004276m	Seita.5G469800.1	-1.94837	AT4G01470.1	LOC_Os01g74450.1	aquaporin protein, putative, expressed
Si026109m	Seita.8G211600.1	-1.94695	AT3G09220.1	LOC_Os10g20610.1	laccase-15 precursor, putative, expressed
Si007094m	Seita.4G287200.1	-1.93151	AT4G38260.1	LOC_Os09g15480.1	Ser/Thr-rich protein T10 in DGCR region, putative, expressed
Si027571m	No hit	-1.92515	AT5G47550.1	LOC_Os03g31510.1	cysteine proteinase inhibitor 8 precursor, putative, expressed
Si026161m	Seita.8G212000.1	-1.91005	AT3G09220.1	LOC_Os10g20610.1	laccase-15 precursor, putative, expressed
Si026211m	Seita.8G209800.1	-1.90759	AT2G20340.1	LOC_Os08g04560.1	decarboxylase, putative, expressed
